# Supplementary material for: Characterization of Meat Metabolites and Lipids in Shanghai Local Pig Breeds Revealed by LC–MS-Based Method
Source: Foods. 2024 Jul 24;13(15):2327. doi: 10.3390/foods13152327 (PMC11312277; doi:10.3390/foods13152327)
Supplement: Supplementary file 1 [file foods-13-02327-s001.zip]

Archive with 2 entries (2 files):
- Supplementary Material S1.pdf
- Supplementary Material S2..xlsx
