# Supplementary material for: Characterization of Meat Metabolites and Lipids in Shanghai Local Pig Breeds Revealed by LC–MS-Based Method
Source: Foods. 2024 Jul 24;13(15):2327. doi: 10.3390/foods13152327 (PMC11312277; doi:10.3390/foods13152327)
Supplement: Supplementary file 1 [file foods-13-02327-s001.zip › Supplementary Material S2..xlsx]

## Sheet: DEMs (DLY_L vs MSZ_L，357)
ID	Metabolite	Metab ID	Significant	Regulate	level	KEGG Compound ID	Mode	CAS ID	M/Z	Retention time	Adducts	Formula	Fragmentation Score	Theoretical Fragmentation Score	Library ID	KEGG Compound First Category	KEGG Compound Second Category	KEGG Pathway ID	KEGG Pathway First Category	KEGG Pathway Second Category	HMDB Superclass	HMDB Class	HMDB Subclass	KEGG Pathway Description	VIP_pred_OPLS-DA	VIP_PLS-DA	FC(DLY_L/MSZ_L)	P_value	FDR	DLY_L1	DLY_L10	DLY_L11	DLY_L12	DLY_L2	DLY_L3	DLY_L4	DLY_L5	DLY_L6	DLY_L7	DLY_L8	DLY_L9	MSZ_L1	MSZ_L10	MSZ_L11	MSZ_L12	MSZ_L2	MSZ_L3	MSZ_L4	MSZ_L5
pos_2758	Linoleyl carnitine	metab_1729	yes	down	-	-	pos	36816-10-1	446.324	5.77147	M+Na	C25H45NO4	0	51.6	HMDB0006469	-	-	-	-	-	Lipids and lipid-like molecules	Fatty Acyls	Fatty acid esters	-	6.5629	6.3326	0.0936	2.254E-11	4.924E-9	0.0106	0.0114	0.0115	0.9966	0.011	4.4285	0.0115	0.3435	0.011	0.0872	0.0117	0.0113	5.0105	5.2923	5.8311	5.5243	4.9533	4.5998	5.3968	5.6095
neg_108	Maltose	metab_7520	yes	down	-	C00208	neg	69-79-4;9050-36-6	387.114	0.609433	M+FA-H, 2M-H, M-H	C12H22O11	52.9	0	HMDB0037138;HMDB0246552;HMDB0000163	Carbohydrates	Oligosaccharides	map01100;map04973;map00500;map04742;map02010	Metabolism;Organismal Systems;Metabolism;Organismal Systems;Environmental Information Processing	Global and overview maps;Digestive system;Carbohydrate metabolism;Sensory system;Membrane transport	Organic oxygen compounds	Organooxygen compounds	Carbohydrates and carbohydrate conjugates	Metabolic pathways;Carbohydrate digestion and absorption;Starch and sucrose metabolism;Taste transduction;ABC transporters	5.2488	4.81	0.4671	3.304E-6	7.963E-5	0.9255	3.6521	5.8026	4.7045	0.9362	0.9588	3.3971	1.4656	4.1234	0.9284	3.4019	4.1522	5.427	6.1741	6.5532	6.6464	5.6195	6.5628	6.2256	4.7096
neg_3141	Tolmetin	metab_5891	yes	up	-	C07149	neg	26171-23-3	238.087	2.28927	M-H2O-H	C15H15NO3	0	31.2	PW_C009003;HMDB0014643	-	-	-	-	-	Organic oxygen compounds	Organooxygen compounds	Carbonyl compounds	-	4.8846	4.6058	2.3282	9.442E-12	7.794E-9	4.312	4.2349	4.0258	4.2664	4.3266	4.1936	4.1285	4.1716	4.2045	4.3571	4.1795	4.4993	1.4814	1.4621	1.466	2.8908	1.4801	2.891	1.4731	1.4734
neg_3636	3,4,5-trihydroxy-6-{3-[(E)-2-(4-hydroxyphenyl)ethenyl]-5-{[3,4,5-trihydroxy-6-(hydroxymethyl)oxan-2-yl]oxy}phenoxy}oxane-2-carboxylic acid	metab_6357	yes	down	-	-	neg	-	601.138	0.6253	M+Cl	C26H30O14	0	55.6	HMDB0128508	-	-	-	-	-	Phenylpropanoids and polyketides	Stilbenes	Stilbene glycosides	-	4.7564	4.2639	0.576	1.807E-6	5.155E-5	3.1266	3.1303	5.6772	3.8459	3.1387	3.1642	3.1105	3.1272	3.1342	3.1299	3.1278	3.8347	4.625	6.0201	6.9657	6.9797	5.441	6.6731	6.1568	3.1195
pos_2740	C(Ccc)C(O)(C[N+](C)(C)C)CC([O-])=O	metab_1710	yes	down	-	-	pos	-	476.372	5.79485	2M+ACN+H	C11H23NO3	0	77	HMDB0249478	-	-	-	-	-	Organic acids and derivatives	Hydroxy acids and derivatives	Medium-chain hydroxy acids and derivatives	-	4.5704	4.5589	0.4459	2.083E-6	4.486E-5	1.4742	1.5051	1.5073	1.5062	4.5601	5.2801	1.5081	2.0233	1.4884	1.5015	1.57	1.5011	3.9967	4.6713	5.3447	5.2413	4.473	4.5086	4.7765	5.5189
pos_36	Lactulose	metab_2537	yes	down	-	C07064	pos	4618-18-2	381.078	0.613433	M+Na, M+K, M+H-H2O	C12H22O11	42.2	0	HMDB0000740	-	-	-	-	-	Organic oxygen compounds	Organooxygen compounds	Carbohydrates and carbohydrate conjugates	-	4.5444	4.2457	0.6197	1.01E-7	3.724E-6	3.8791	3.911	6.3696	3.9554	3.8925	3.8896	3.914	3.8925	3.8938	3.9072	3.9209	3.9878	5.722	6.8528	7.2012	7.2512	6.0944	7.2147	6.8643	4.3002
neg_1206	NADH	metab_7525	yes	up	-	C00003	neg	53-84-9;58-68-4	664.117	1.88075	M-H	C21H29N7O14P2	88	0	HMDB0001487;PW_C001144;HMDB0000902;MJDBOTE0000684	Vitamins and cofactors	Cofactors	map01100;map00983;map01240;map00730;map00760;map04977;map05208;map04925;map04936;map04211;map00190;map04152	Metabolism;Metabolism;Metabolism;Metabolism;Metabolism;Organismal Systems;Human Diseases;Organismal Systems;Human Diseases;Organismal Systems;Metabolism;Environmental Information Processing	Global and overview maps;Xenobiotics biodegradation and metabolism;Global and overview maps;Metabolism of cofactors and vitamins;Metabolism of cofactors and vitamins;Digestive system;Cancer: overview;Endocrine system;Endocrine and metabolic disease;Aging;Energy metabolism;Signal transduction	Nucleosides, nucleotides, and analogues	(5''->5'')-dinucleotides	Not Available	Metabolic pathways;Drug metabolism - other enzymes;Biosynthesis of cofactors;Thiamine metabolism;Nicotinate and nicotinamide metabolism;Vitamin digestion and absorption;Chemical carcinogenesis - reactive oxygen species;Aldosterone synthesis and secretion;Alcoholic liver disease;Longevity regulating pathway;Oxidative phosphorylation;AMPK signaling pathway	4.4449	3.9985	1.4554	4.324E-7	1.675E-5	6.9762	7.0139	6.1636	7.1404	7.1118	7.3906	6.6449	7.3604	7.1691	7.1115	6.839	6.0679	6.0926	4.275	5.9106	4.2154	5.3103	4.2431	3.7977	5.9034
pos_1011	2-Phenylethyl acetate	metab_12	yes	up	-	C12303	pos	103-45-7	206.117	1.7025	M+ACN+H	C10H12O2	0	44	HMDB0033945	-	-	-	-	-	Benzenoids	Benzene and substituted derivatives	Not Available	-	4.4386	4.2008	1.6509	1.036E-16	7.921E-14	5.2035	5.2837	5.2162	5.3791	5.2666	5.2883	5.227	5.2547	5.2633	5.3986	5.2796	5.7911	3.1319	3.1496	3.2893	3.3254	3.0692	2.7887	3.1639	3.729
pos_2829	Decanoylcarnitine	metab_1803	yes	down	-	C03299	pos	1492-27-9	316.248	5.65468	M+H	C17H33NO4	88.6	0	LMFA07070059;HMDB0000651	-	-	-	-	-	Lipids and lipid-like molecules	Fatty Acyls	Fatty acid esters	-	4.2783	4.1553	0.6223	5.507E-9	3.627E-7	3.9826	3.3544	2.9499	2.9487	4.6063	4.9799	3.5067	2.9292	2.9304	2.9439	2.9575	2.9435	5.1307	5.3406	5.1009	5.4278	5.3265	5.927	5.2839	5.994
neg_896	Ethyl glucuronide	metab_7413	yes	down	-	-	neg	17685-04-0	221.066	0.609433	M-H	C8H14O7	0	42.3	HMDB0010325	-	-	-	-	-	Organic oxygen compounds	Organooxygen compounds	Carbohydrates and carbohydrate conjugates	-	4.2089	3.791	0.6281	8.254E-8	5.676E-6	2.943	2.9468	4.735	3.5555	2.9552	2.9807	2.927	2.9437	2.9507	2.9464	2.9443	3.52	4.2734	5.1429	5.5611	5.6251	4.5167	5.5217	5.1848	3.5825
neg_3165	10-Formyldihydrofolate	metab_5913	yes	down	-	C03204	neg	28459-40-7	492.122	2.13197	M+Na-2H	C20H21N7O7	0	51.6	HMDB0006485	-	-	-	-	-	Organoheterocyclic compounds	Pteridines and derivatives	Pterins and derivatives	-	4.208	3.8453	0.6038	6.124E-6	0.0001225	2.3124	3.3909	5.6537	4.9458	2.3245	2.3499	3.8058	2.3131	3.9549	2.3157	2.3136	3.4052	4.185	5.5758	5.5394	5.744	4.8087	5.7706	5.4566	5.0114
neg_561	NADHX	metab_7079	yes	up	-	C04856	neg	116561-22-9	664.117	0.641267	M-H2O-H, M-H	C21H31N7O15P2	0	84.2	HMDB0059644	-	-	-	-	-	Nucleosides, nucleotides, and analogues	Purine nucleotides	Purine nucleotide sugars	-	4.2004	3.8462	1.5068	6.882E-9	9.469E-7	5.7521	5.7609	4.2973	5.8031	5.827	6.2536	5.3242	6.1181	5.8587	5.7932	5.5068	4.5324	4.462	3.1473	4.0989	3.6531	3.166	3.786	3.3484	3.9833
pos_1639	Dodec-9-enedioylcarnitine	metab_584	yes	down	-	-	pos	-	389.265	5.77927	M+NH4	C19H33NO6	0	39.9	HMDB0241226	-	-	-	-	-	Lipids and lipid-like molecules	Fatty Acyls	Fatty acid esters	-	4.1541	3.8893	0.5373	1.219E-8	7.034E-7	1.8556	2.2571	2.4102	2.064	2.5484	2.5146	2.6306	2.2247	2.4837	2.456	2.1268	1.9698	3.9778	4.2352	4.9178	4.5367	2.2817	4.0813	4.4775	5.0723
pos_936	Lactose	metab_3699	yes	down	-	C00243	pos	5965-66-2;63-42-3	360.149	1.33557	M+NH4	C12H22O11	71.1	0	HMDB0041627;HMDB0000186;MJDBOTE0001702	Carbohydrates	Oligosaccharides	map01100;map04973;map02010;map00052	Metabolism;Organismal Systems;Environmental Information Processing;Metabolism	Global and overview maps;Digestive system;Membrane transport;Carbohydrate metabolism	Organic oxygen compounds	Organooxygen compounds	Carbohydrates and carbohydrate conjugates	Metabolic pathways;Carbohydrate digestion and absorption;ABC transporters;Galactose metabolism	4.0595	3.7176	0.5941	9.238E-6	0.0001606	2.9705	3.0024	5.0105	3.0034	2.9839	2.981	3.0054	2.9839	2.9851	2.9986	3.0122	2.9982	2.9881	5.6604	6.059	6.1366	4.6212	6.069	5.6902	2.971
pos_2769	Palmitoylcarnitine	metab_1741	yes	down	-	C02990	pos	2364-67-2	422.325	5.7559	M+Na	C23H45NO4	0	54.3	LMFA07070004;HMDB0240783;HMDB0000222	-	-	map01212;map00071	Metabolism;Metabolism	Global and overview maps;Lipid metabolism	Lipids and lipid-like molecules	Fatty Acyls	Fatty acid esters	Fatty acid metabolism;Fatty acid degradation	4.0529	3.9142	0.7029	1.02E-10	1.642E-8	4.3208	4.1727	3.8658	3.93	4.7063	5.4629	4.4171	4.3797	3.8462	4.3312	4.3155	4.0644	5.8106	6.1806	6.5446	6.3098	5.8246	5.7863	6.2005	6.416
neg_1087	Quercetin 7-glucoside	metab_3783	yes	down	-	C12639	neg	-	509.092	1.17948	M+FA-H	C21H20O12	0	62.4	HMDB0302151	-	-	-	-	-	Phenylpropanoids and polyketides	Flavonoids	Flavonoid glycosides	-	3.935	3.6184	0.7192	3.789E-8	3.051E-6	3.5434	4.4336	5.514	5.2511	3.5555	3.581	4.6808	3.6075	5.0872	3.9616	4.6113	4.6114	5.9511	6.0568	6.1122	5.9669	5.9848	6.2085	6.1733	6.0722
pos_2764	(5E)-7-[3,5-Dihydroxy-2-(3-hydroxyoctyl)cyclopentyl]hept-5-enoylcarnitine	metab_1736	yes	down	-	-	pos	-	464.335	5.76373	M+H-2H2O	C27H49NO7	0	39.8	HMDB0241879	-	-	-	-	-	Lipids and lipid-like molecules	Fatty Acyls	Eicosanoids	-	3.9223	3.8408	0.2616	0.001022	0.007586	0.0285	0.0008	0.0008	3.7498	4.0065	0.0008	3.7294	0.0008	0.0008	0.0008	0.0008	0.0008	4.5092	4.0773	4.8829	5.3875	4.1498	0.0008	4.4904	4.0716
pos_2574	N-Demethyl Mifepristone	metab_1541	yes	up	-	-	pos	-	433.284	6.0214	M+NH4	C28H33NO2	0	42.5	HMDB0255109	-	-	-	-	-	Lipids and lipid-like molecules	Steroids and steroid derivatives	Oxosteroids	-	3.8084	3.6375	1.4319	1.023E-12	4.47E-10	4.7069	5.8075	4.967	5.0988	5.2919	5.2533	5.2162	5.3234	5.1335	5.6941	5.9619	4.8416	3.6739	3.7041	3.686	3.6918	3.6856	3.6936	3.6942	3.6569
neg_100	Sesamose	metab_3711	yes	down	-	C08248	neg	58985-23-2	665.214	0.6253	M+Cl, M+FA-H, M-H	C24H42O21	0	81.5	HMDB0038871	-	-	-	-	-	Organic oxygen compounds	Organooxygen compounds	Carbohydrates and carbohydrate conjugates	-	3.7432	3.3903	0.7313	1.268E-9	3.221E-7	3.7846	3.7883	4.7751	3.7652	3.7967	3.8222	3.7948	3.7852	3.7922	3.7879	3.7858	3.7647	4.7035	5.4636	5.3621	5.5785	4.5083	5.5611	5.4464	4.7136
pos_1607	Lauroylcarnitine	metab_553	yes	down	-	-	pos	25518-54-1	344.279	5.71688	M+H	C19H37NO4	91.4	0	HMDB0002250;LMFA07070090	-	-	-	-	-	Lipids and lipid-like molecules	Fatty Acyls	Fatty acid esters	-	3.7155	3.6092	0.7308	5.653E-9	3.627E-7	4.647	3.9208	3.6818	4.2358	4.9518	5.379	3.9586	4.1522	4.1326	3.6192	4.1075	4.1651	5.5917	5.7197	5.4713	5.7534	5.5072	6.0351	5.6159	6.3814
pos_907	Cyanidin 5-O-beta-D-glucoside	metab_3598	yes	down	-	-	pos	-	511.106	1.14852	M+ACN+Na	C21H19O11-	0	38.2	HMDB0304305	-	-	-	-	-	Phenylpropanoids and polyketides	Flavonoids	Flavonoid glycosides	-	3.6197	3.352	0.749	1.202E-12	4.596E-10	4.0532	4.0851	5.0281	4.5388	4.0666	4.0637	4.0881	4.0666	4.0678	4.0813	4.095	4.0809	5.3854	5.5568	5.6975	5.464	5.4164	5.7847	5.7785	5.5512
pos_2710	4-Methylhenicosanoylcarnitine	metab_1680	yes	up	-	-	pos	-	484.436	5.84158	M+H	C29H57NO4	0	55.4	HMDB0240936	-	-	-	-	-	Lipids and lipid-like molecules	Fatty Acyls	Fatty acid esters	-	3.5846	3.3365	1.4409	5.79E-7	1.527E-5	5.7617	5.4074	4.1355	4.8086	5.9816	5.976	5.1838	5.6133	5.2956	4.8311	5.6626	5.0692	4.6624	3.916	2.8218	3.6875	3.8127	4.1948	3.9529	3.6616
pos_3523	Oxoxylopine	metab_2467	yes	up	-	-	pos	-	649.104	1.71032	2M+K	C18H11NO4	0	33.2	HMDB0302035	-	-	-	-	-	Alkaloids and derivatives	Aporphines	Not Available	-	3.5584	3.2725	1.3717	2.057E-9	1.535E-7	5.4009	5.4273	4.3926	5.5659	5.4932	5.8612	4.9126	5.8059	5.6414	5.5417	5.1328	4.3241	3.9803	3.8495	4.0013	3.8372	3.831	3.839	3.8397	3.8097
pos_3825	Kaempferol 3-O-alpha-L-(3-trans-p-coumaroyl-rhamnopyranoside)	metab_2748	yes	down	-	-	pos	-	543.131	0.628033	M+H-2H2O	C30H26O12	0	32.6	HMDB0302571	-	-	-	-	-	Phenylpropanoids and polyketides	Flavonoids	Flavonoid glycosides	-	3.5391	3.2409	0.7209	2.379E-5	0.0003658	4.3288	4.3607	4.363	4.3618	4.3422	4.3393	4.3637	4.3422	4.3434	4.3569	4.3706	4.3565	4.3464	5.9255	7.1016	7.1129	4.4311	6.7936	6.1467	4.3293
pos_404	Hydroxyoctadecenoylcarnitine	metab_2953	yes	down	-	-	pos	-	424.341	5.77147	M+H-H2O, M+H	C25H47NO5	0	37.8	HMDB0253282	-	-	-	-	-	Lipids and lipid-like molecules	Fatty Acyls	Fatty acids and conjugates	-	3.4609	3.3523	0.8201	4.912E-10	5.009E-8	6.2626	6.0532	5.8789	5.8173	6.5622	7.0469	6.1705	5.8753	5.9242	6.0215	6.13	6.1208	7.2614	7.5017	7.8289	7.6334	7.3064	7.1233	7.5565	7.7903
pos_2874	L-Octanoylcarnitine	metab_1847	yes	down	-	C02838	pos	25243-95-2	288.216	5.45983	M+H	C15H29NO4	94	0	LMFA07070002;HMDB0000791	-	-	-	-	-	Lipids and lipid-like molecules	Fatty Acyls	Fatty acid esters	-	3.4268	3.3212	0.7674	1.101E-7	4.009E-6	4.9152	4.7175	3.5686	4.5088	5.4206	5.621	4.6883	4.3952	4.6336	3.8766	4.5858	4.2331	5.9353	5.6589	5.6507	5.9553	6.142	6.4751	5.904	6.3115
neg_102	Maltotriose	metab_7521	yes	down	-	C01835	neg	6118-87-2;1109-28-0	549.167	0.6253	M-H, M+Cl, M+FA-H	C18H32O16	86.8	0	HMDB0038852;HMDB0001262;MJDBOTE0000606	-	-	map04973;map02010	Organismal Systems;Environmental Information Processing	Digestive system;Membrane transport	Organic oxygen compounds	Organooxygen compounds	Carbohydrates and carbohydrate conjugates	Carbohydrate digestion and absorption;ABC transporters	3.4202	3.1046	0.7844	1.035E-6	3.451E-5	5.0332	4.6601	4.569	4.599	4.927	4.8816	4.3923	5.0801	4.8152	4.6092	4.492	4.6378	5.1112	5.7718	6.7506	6.7802	5.2827	6.4544	5.9034	5.1021
pos_1585	Tanacetol B	metab_529	yes	down	-	-	pos	86787-28-2	314.232	5.61553	M+NH4	C17H28O4	0	44.1	HMDB0035075	-	-	-	-	-	Lipids and lipid-like molecules	Prenol lipids	Sesquiterpenoids	-	3.4006	3.2046	0.7272	2.877E-10	3.259E-8	3.2619	3.2938	3.2961	3.2949	3.2753	4.1131	3.2968	3.2753	3.2766	3.2901	3.3037	3.2897	4.2349	4.6206	4.459	4.4241	4.4123	4.9472	4.2741	5.4394
neg_3279	D-Digitoxose	metab_6026	yes	up	-	C21045	neg	-	147.065	1.72962	M-H	C6H12O4	0	34.4	HMDB0251279	-	-	-	-	-	Organic oxygen compounds	Organooxygen compounds	Carbohydrates and carbohydrate conjugates	-	3.3711	3.0463	1.3932	1.099E-5	0.0001952	4.7541	4.7816	4.5457	4.8295	5.0386	5.3244	4.5329	5.0589	4.7194	5.0184	4.654	4.5715	3.1651	4.2585	2.6471	4.3132	2.9444	2.6558	3.3995	4.8094
neg_1611	8,11-eicosadiynoic acid	metab_4319	yes	down	-	-	neg	-	303.233	5.74243	M-H	C20H32O2	37.2	0	LMFA01030688	-	-	-	-	-	-	-	-	-	3.3054	3.1103	0.7329	1.156E-9	3.18E-7	3.0608	3.0646	3.0275	3.0414	3.3842	3.2961	3.0448	3.0762	3.0684	3.0641	3.062	3.0409	4.2899	4.0904	4.7159	4.4	3.9432	3.8335	4.1476	4.4392
neg_3147	Xanthosine	metab_5897	yes	up	-	C01762	neg	146-80-5	283.068	2.25743	M-H	C10H12N4O6	86	0	HMDB0000299;PW_C000203;MJDBOTE0001063	-	-	map01100;map02010;map01232;map00230;map00232	Metabolism;Environmental Information Processing;Metabolism;Metabolism;Metabolism	Global and overview maps;Membrane transport;Global and overview maps;Nucleotide metabolism;Biosynthesis of other secondary metabolites	Nucleosides, nucleotides, and analogues	Purine nucleosides	Not Available	Metabolic pathways;ABC transporters;Nucleotide metabolism;Purine metabolism;Caffeine metabolism	3.2677	2.9698	1.3351	3.944E-9	6.854E-7	4.3676	4.4523	3.8271	4.6443	4.4368	4.7434	4.194	4.3641	4.4061	4.5365	4.1989	4.3339	3.4644	3.3697	2.9554	3.3379	3.6267	3.4432	2.9627	3.2538
pos_3035	Enterodiol	metab_2004	yes	down	-	C18166	pos	80226-00-2	341.116	3.66762	M+K	C18H22O4	0	44.8	HMDB0005056	-	-	-	-	-	Lignans, neolignans and related compounds	Dibenzylbutane lignans	Dibenzylbutanediol lignans	-	3.2445	3.0357	0.7083	7.996E-8	3.236E-6	3.0412	3.0731	3.7341	3.0763	3.0546	3.0518	3.0761	3.0546	3.0559	3.0694	3.083	3.069	4.3756	4.8783	4.3838	3.8011	4.6472	4.8891	4.7132	3.0418
pos_1601	12-Hydroxydodecanoylcarnitine	metab_547	yes	down	-	-	pos	-	342.263	5.68582	M+H-H2O	C19H37NO5	0	35.6	HMDB0241208	-	-	-	-	-	Lipids and lipid-like molecules	Fatty Acyls	Fatty acid esters	-	3.2272	2.9879	0.7558	1.133E-9	9.121E-8	3.5084	3.5403	3.5425	3.5413	3.5218	3.5747	3.5433	3.5218	3.523	3.5365	3.5502	3.5361	4.2063	4.6005	4.4239	4.6983	4.3862	5.1029	4.1914	5.4486
neg_917	Lichenin	metab_7431	yes	down	-	C00478	neg	1402-10-4	383.119	0.6253	2M+Hac-H	C6H10O5	0	59.5	HMDB0302349	-	-	-	-	-	Organic oxygen compounds	Organooxygen compounds	Alcohols and polyols	-	3.2194	2.872	0.7352	3.134E-5	0.0004726	3.4451	3.4489	3.8649	3.4257	3.4573	3.4828	3.4291	3.4458	3.4527	3.4485	3.4463	3.4252	3.4463	4.4494	5.5921	5.6579	3.8074	5.2631	4.7051	3.438
pos_2757	LysoSM(d18:1)	metab_1728	yes	down	-	C03640	pos	1670-26-4	448.341	5.77147	M+H-H2O	C23H50N2O5P+	0	71.5	HMDB0006482	-	-	map00600	Metabolism	Lipid metabolism	Lipids and lipid-like molecules	Sphingolipids	Phosphosphingolipids	Sphingolipid metabolism	3.1813	3.0228	0.8169	1.123E-9	9.121E-8	5.0396	5.0732	4.8419	4.7161	5.3057	5.5853	5.1985	4.878	4.7237	5.2237	5.2051	5.3923	6.1216	6.109	6.6432	6.4063	5.9671	5.9906	6.2595	6.3576
neg_3377	Hydroxyprolyl-Serine	metab_6127	yes	up	-	-	neg	-	217.083	1.12382	M-H	C8H14N2O5	0	34.6	HMDB0028872	-	-	-	-	-	Organic acids and derivatives	Carboxylic acids and derivatives	Amino acids, peptides, and analogues	-	3.1353	2.8425	1.3087	7.433E-8	5.335E-6	4.6811	4.5443	4.3157	4.5018	4.9848	5.0526	4.4612	4.4902	4.1795	3.6887	4.6014	4.5703	3.8307	3.2405	3.1485	3.3174	3.7038	3.1573	3.4959	4.0251
pos_3171	4-Bis(2-hydroxyethyl)amino-L-phenylalanine	metab_2130	yes	up	-	-	pos	-	233.128	2.8486	M+H-2H2O	C13H20N2O4	0	55.6	HMDB0247322	-	-	-	-	-	Organic acids and derivatives	Carboxylic acids and derivatives	Amino acids, peptides, and analogues	-	3.1258	2.8998	1.3241	1.998E-7	6.793E-6	4.8913	4.8329	4.5756	4.8822	4.9764	4.9431	4.6319	4.7289	4.7292	4.949	4.7819	5.0712	4.0574	3.7633	3.4091	4.147	4.0622	3.3457	2.9544	4.3678
neg_906	N-Methyl-L-Glutamic Acid	metab_7421	yes	up	-	C01046	neg	35989-16-3	160.061	0.617333	M-H	C6H11NO4	81.6	0	HMDB0062660	-	-	map01100	Metabolism	Global and overview maps	Organic acids and derivatives	Carboxylic acids and derivatives	Amino acids, peptides, and analogues	Metabolic pathways	3.0669	2.8221	1.2964	2.02E-9	4.448E-7	4.4365	4.1809	4.1854	4.0939	4.4797	4.6	4.4864	4.3862	4.4126	4.3881	4.1611	4.0404	3.4219	3.4601	2.9303	3.5072	2.8866	2.8808	3.5457	3.4469
pos_2751	12-Hydroxyheptadecanoylcarnitine	metab_1722	yes	down	-	-	pos	-	412.341	5.77927	M+H-H2O	C24H47NO5	0	58.4	HMDB0241515	-	-	-	-	-	Lipids and lipid-like molecules	Fatty Acyls	Fatty acid esters	-	3.0279	2.9837	0.7831	1.029E-6	2.458E-5	4.437	3.7506	3.87	3.955	4.8328	5.03	3.8185	3.9512	4.0314	3.6861	4.4864	3.7494	4.8315	5.4517	5.4797	5.4964	4.9162	4.7481	5.4891	5.5985
pos_2743	S-3-oxodecanoyl cysteamine	metab_1713	yes	up	-	-	pos	-	246.152	5.79485	M+H	C12H23NO2S	0	45.6	HMDB0059773	-	-	-	-	-	Lipids and lipid-like molecules	Fatty Acyls	Fatty acyl thioesters	-	3.0142	2.7374	1.325	0.0002543	0.002469	6.0983	5.6092	4.5996	5.3557	5.9636	6.1854	4.5295	5.8257	5.4801	5.4816	5.4462	5.0275	5.182	4.6395	4.1275	3.1324	5.2339	3.1341	3.1348	5.7244
pos_3204	Gluconic acid	metab_2157	yes	up	-	C00257	pos	526-95-4	260.074	2.66135	M+ACN+Na	C6H12O7	0	50.4	HMDB0000625;HMDB0303730	Carbohydrates	Monosaccharides	map01100;map00030;map01200	Metabolism;Metabolism;Metabolism	Global and overview maps;Carbohydrate metabolism;Global and overview maps	Organic oxygen compounds	Organooxygen compounds	Carbohydrates and carbohydrate conjugates	Metabolic pathways;Pentose phosphate pathway;Carbon metabolism	2.9786	2.8164	1.2942	1.416E-8	7.874E-7	4.7148	4.6017	4.3737	4.7314	4.7853	4.6382	4.5679	4.0082	4.1343	4.8334	4.617	5.0523	3.7763	3.3334	3.8042	3.9326	3.8636	3.3528	3.2111	3.7048
pos_258	Carbazolepropanoic acid	metab_1546	yes	up	-	-	pos	-	240.101	1.91303	M+H, M+Na	C15H13NO2	0	33.6	HMDB0249628	-	-	-	-	-	Organoheterocyclic compounds	Indoles and derivatives	Carbazoles	-	2.963	2.804	1.1662	9.838E-20	1.003E-16	6.5299	6.4757	6.429	6.4508	6.558	6.5477	6.4148	6.5128	6.5196	6.5714	6.4484	6.7488	5.6237	5.5471	5.5981	5.5923	5.5766	5.6442	5.6083	5.5674
pos_1304	7-Hydroxyoctanoylcarnitine	metab_279	yes	up	-	-	pos	-	304.211	2.77833	M+H	C15H29NO5	0	46.3	HMDB0241695	-	-	-	-	-	Lipids and lipid-like molecules	Fatty Acyls	Fatty acid esters	-	2.9592	2.8242	1.2796	8.99E-8	3.365E-6	4.8668	4.9669	4.5042	4.7886	4.9132	4.678	5.0911	5.0307	5.0936	4.9005	5.0852	4.9098	4.277	3.8472	3.7297	3.6301	4.5024	4.1356	4.2064	3.9672
neg_422	13(S)-HpODE	metab_6918	yes	down	-	C04717	neg	33964-75-9	311.223	5.86215	M-H2O-H, M-H	C18H32O4	31.7	0	HMDB0003871	-	-	map01100;map00591	Metabolism;Metabolism	Global and overview maps;Lipid metabolism	Lipids and lipid-like molecules	Fatty Acyls	Lineolic acids and derivatives	Metabolic pathways;Linoleic acid metabolism	2.9592	2.8141	0.8302	5.303E-11	2.919E-8	4.5081	4.4908	4.2169	4.5135	4.515	4.5457	4.1347	4.3125	4.4481	4.3613	4.4818	4.2276	5.1019	5.237	4.9339	5.3192	5.0418	5.2933	5.3112	5.7534
pos_406	3-Hydroxyoctadecanoylcarnitine	metab_2972	yes	down	-	-	pos	-	426.357	5.78703	M+H-H2O, M+H	C25H49NO5	0	44.9	LMFA07070043;HMDB0240769	-	-	-	-	-	Lipids and lipid-like molecules	Fatty Acyls	Fatty acid esters	-	2.9538	2.8784	0.8609	2.563E-7	7.927E-6	6.6529	6.397	6.0065	6.1269	6.9453	7.4152	6.5095	6.2495	6.2704	6.1046	6.5142	6.2614	7.1272	7.5227	7.7639	7.5967	7.1476	7.2318	7.5237	7.8919
neg_3285	Pyrrole-2-Carboxylic Acid	metab_6033	yes	up	-	C05942	neg	634-97-9	110.024	1.69838	M-H	C5H5NO2	30.5	0	HMDB0004230;MJDBOTE0000550	-	-	map00470	Metabolism	Metabolism of other amino acids	Organoheterocyclic compounds	Pyrroles	Pyrrole carboxylic acids and derivatives	D-Amino acid metabolism	2.8937	2.6491	1.3301	2.427E-7	1.068E-5	4.0118	3.8791	3.6537	3.7241	4.0014	4.2346	3.7935	3.6779	3.4861	3.6964	3.7468	3.5462	2.5031	3.0648	2.4873	2.8748	2.8045	2.4961	3.2403	3.7466
pos_3017	Phe Ile	metab_1986	yes	down	-	-	pos	-	279.169	3.77695	M+H	C15H22N2O3	62.6	0	-	-	-	-	-	-	-	-	-	-	2.8516	3.0684	0.6523	0.02252	0.07917	0.0126	5.3454	5.3056	5.5372	0.013	0.0129	5.1809	0.013	4.5025	4.5983	5.2983	5.0033	4.6288	5.4066	5.2845	5.5155	5.1808	5.2935	5.1854	4.1219
pos_585	Hydroxytetradecadienyl-l-carnitine	metab_3286	yes	down	-	-	pos	-	370.294	5.73252	M+H, M+CH3OH+H	C21H39NO4	0	72	HMDB0253295	-	-	-	-	-	Lipids and lipid-like molecules	Fatty Acyls	Fatty acids and conjugates	-	2.8145	2.7416	0.8464	7.044E-8	2.993E-6	5.2737	4.898	4.9986	4.9867	5.4842	5.7984	4.935	4.9881	4.9966	4.8016	5.0357	4.8931	5.724	5.932	5.962	5.9759	5.8083	6.1125	5.6046	6.6258
pos_3850	Ureidoisobutyric acid	metab_2771	yes	up	-	C05100	pos	2905-86-4;19140-82-0	129.066	0.590733	M+H-H2O	C5H10N2O3	0	57.4	HMDB0002031;PW_C001363	-	-	-	-	-	Organic acids and derivatives	Organic carbonic acids and derivatives	Ureas	-	2.7702	2.5665	1.1802	1.086E-10	1.66E-8	5.8855	5.3233	5.6999	5.3647	5.9214	5.9591	5.5712	5.6095	5.6456	5.8087	5.3751	5.7577	4.8112	4.6958	4.6444	4.7952	4.5722	4.6406	4.7822	5.0389
pos_3513	Glu Val Glu	metab_2456	yes	down	-	-	pos	-	376.171	1.71813	M+H	C15H25N3O8	79.8	0	-	-	-	-	-	-	-	-	-	-	2.7393	2.595	0.7992	0.0002826	0.002663	3.4144	5.2212	4.7727	5.5563	3.4278	3.4249	5.1999	3.4278	4.7225	4.3946	5.3797	4.9918	5.2213	5.8098	5.7435	5.9528	5.5157	5.8818	5.6954	4.7955
neg_1493	Indole-3-acetyl-glutamine	metab_4199	yes	down	-	-	neg	6899-04-03	337.086	4.64868	M+Cl	C15H16N3O4-	0	50.6	HMDB0304380;HMDB0013240	-	-	-	-	-	Organic acids and derivatives	Carboxylic acids and derivatives	Amino acids, peptides, and analogues	-	2.735	2.4914	0.752	0.001314	0.009291	2.8019	3.2711	4.3528	3.8505	2.814	2.8395	4.354	2.8025	2.8095	2.8052	3.4685	3.7446	2.803	4.9916	4.5507	5.2318	3.9187	4.8206	4.9438	2.7947
neg_1255	Keto-3-deoxy-D-manno-octulosonic acid	metab_3946	yes	down	-	C01187	neg	-	475.131	2.13197	2M-H	C8H14O8	0	33.5	HMDB0244292	Carbohydrates	Monosaccharides	map01100;map01250	Metabolism;Metabolism	Global and overview maps;Global and overview maps	Organic oxygen compounds	Organooxygen compounds	Carbohydrates and carbohydrate conjugates	Metabolic pathways;Biosynthesis of nucleotide sugars	2.728	2.4144	0.778	0.0004377	0.003794	3.3541	3.3579	4.9421	3.4167	3.3663	3.3918	3.3381	3.3548	3.3618	3.3575	3.3553	3.3342	3.3553	4.8582	4.8697	4.9908	3.354	4.981	4.6102	3.347
pos_3499	Beta-D-ribosylnicotinate	metab_2439	yes	up	-	C05841	pos	4013-06-03	552.179	1.74922	2M+ACN+H	C11H13NO6	0	48.6	HMDB0304540;HMDB0006809	-	-	map01100;map00760	Metabolism;Metabolism	Global and overview maps;Metabolism of cofactors and vitamins	Organic oxygen compounds	Organooxygen compounds	Carbohydrates and carbohydrate conjugates	Metabolic pathways;Nicotinate and nicotinamide metabolism	2.723	2.5548	1.1935	4.156E-10	4.541E-8	5.2547	5.2964	5.0666	5.2144	5.3734	5.471	5.3777	5.0878	5.021	5.1536	5.3507	5.0992	4.6055	4.5494	4.4562	4.5696	4.0667	4.515	4.022	4.7209
pos_1080	Solasodine	metab_75	yes	down	-	C10822	pos	126-17-0	229.652	1.89745	M+2Na	C27H43NO2	0	77.1	LMST01150004;HMDB0035282	-	-	-	-	-	Lipids and lipid-like molecules	Steroids and steroid derivatives	Steroidal alkaloids	-	2.7122	2.7718	0.655	0.0105	0.04493	0.4058	4.6805	3.2524	4.6644	0.414	0.4122	3.883	0.414	3.5676	3.7075	4.4361	3.8588	4.3877	4.2712	4.1199	4.3264	4.5996	4.2967	4.387	4.475
neg_3235	2-Hydroxyadenine	metab_5982	yes	up	-	-	neg	3373-53-3	150.041	1.88075	M-H	C5H5N5O	0	48.8	HMDB0000403	-	-	-	-	-	Organoheterocyclic compounds	Imidazopyrimidines	Purines and purine derivatives	-	2.6936	2.4845	1.2701	3.906E-10	1.433E-7	3.4661	3.7783	3.5239	3.1118	3.3969	3.8384	3.6614	3.4051	3.5758	3.5556	3.4788	3.407	2.6465	2.7	2.6306	2.837	2.8365	2.8439	2.6379	3.0498
neg_3806	Histidinyl-Proline	metab_6507	yes	down	-	-	neg	20930-58-9	297.12	0.545883	M+FA-H	C11H16N4O3	0	37.9	HMDB0028893;HMDB0304781	-	-	-	-	-	Organic acids and derivatives	Carboxylic acids and derivatives	Amino acids, peptides, and analogues	-	2.6906	2.4859	0.7878	0.0005303	0.004444	3.9321	4.4747	4.113	4.0532	3.5225	1.9466	4.449	3.758	3.6876	4.2882	4.47	3.9543	5.384	5.3208	5.0947	4.4369	5.2414	5.3593	5.3657	3.5466
neg_2681	4-Hydroxynonenol	metab_5411	yes	down	-	-	neg	-	315.254	5.84625	2M-H	C9H18O2	0	30.1	HMDB0246462	-	-	-	-	-	Lipids and lipid-like molecules	Fatty Acyls	Fatty alcohols	-	2.6784	2.6253	0.806	4.729E-6	9.946E-5	3.7367	3.2193	3.3272	3.1962	4.0576	3.9327	3.1995	3.725	3.3629	4.0187	3.6225	3.1957	4.1941	4.329	3.9832	3.759	4.1753	4.4845	4.7498	5.0523
neg_1800	9,10-DiHOME	metab_4498	yes	down	-	C14828	neg	125356-86-7	313.238	6.20232	M-H	C18H34O4	36	0	HMDB0004704;LMFA02000229	-	-	map00591	Metabolism	Lipid metabolism	Lipids and lipid-like molecules	Fatty Acyls	Fatty acids and conjugates	Linoleic acid metabolism	2.6572	2.53	0.7642	0.0001495	0.001646	3.1147	3.6151	3.0814	3.0953	3.18	3.1524	3.0987	3.1154	3.1435	3.1181	3.1159	3.0948	3.3336	3.633	3.1	3.0895	4.1397	4.2431	4.6688	5.2439
neg_1691	Latrunculin a	metab_4399	yes	down	-	C16901	neg	76343-93-6	442.166	5.87807	M+Na-2H	C22H31NO5S	0	76.7	HMDB0253989	-	-	-	-	-	Phenylpropanoids and polyketides	Macrolides and analogues	Not Available	-	2.6477	2.6181	0.824	1.283E-5	0.0002213	4.3276	4.1118	3.466	3.48	4.6287	4.5941	3.5066	4.0753	3.8332	4.0681	4.236	3.7989	4.5031	4.9131	4.3632	4.5084	4.5812	4.9013	5.2576	5.3913
pos_3873	Eperezolid	metab_2789	yes	up	-	-	pos	-	359.155	0.560333	M+H-2H2O	C18H23FN4O5	0	51.4	HMDB0251836	-	-	-	-	-	Organoheterocyclic compounds	Diazinanes	Piperazines	-	2.5944	2.4226	1.1835	1.307E-9	9.999E-8	5.4588	5.1797	4.9912	4.8325	5.2771	5.3644	4.9728	5.4107	4.6252	4.7425	5.0844	4.8855	4.2725	4.3026	4.2846	4.2903	4.2841	4.2921	4.2928	4.2554
pos_2977	Portulacaxanthin II	metab_1946	yes	down	-	C08565	pos	135545-98-1	339.1	4.1511	M+H-2H2O	C18H18N2O7	0	47.3	HMDB0012281	-	-	-	-	-	Organic acids and derivatives	Carboxylic acids and derivatives	Amino acids, peptides, and analogues	-	2.5703	2.3206	0.7782	0.001945	0.01261	3.1544	3.7142	4.7396	4.1625	3.1678	3.1649	4.6819	3.1678	3.1691	3.1825	4.0937	4.2281	3.172	5.2982	4.9759	5.548	4.1725	5.211	5.2771	3.155
pos_2921	Hydrocinnamic acid	metab_1893	yes	down	-	C05629	pos	501-52-0	339.1	4.81993	2M+K	C9H10O2	0	42.5	HMDB0000764	-	-	map01100;map00360	Metabolism;Metabolism	Global and overview maps;Amino acid metabolism	Phenylpropanoids and polyketides	Phenylpropanoic acids	Not Available	Metabolic pathways;Phenylalanine metabolism	2.5619	2.3187	0.7799	0.002441	0.01499	3.18	3.6255	4.8577	4.3688	3.1935	3.1906	4.7134	3.1934	3.1947	3.3195	4.2954	4.3258	3.1976	5.4134	5.0761	5.6048	4.3078	5.3136	5.3895	3.1806
pos_1295	Hept-4-enedioylcarnitine	metab_271	yes	down	-	-	pos	-	266.138	2.72373	M+H-2H2O	C14H23NO6	0	35	HMDB0241688	-	-	-	-	-	Lipids and lipid-like molecules	Fatty Acyls	Fatty acid esters	-	2.5212	2.3996	0.8425	7.626E-6	0.0001405	4.663	4.1333	3.6361	4.1364	4.7629	4.7575	4.1891	4.3342	4.3273	4.2165	3.9433	5.0311	4.9588	4.8472	4.7358	5.3629	4.9449	5.3529	5.2682	5.1187
pos_3484	Ketorolac	metab_2425	yes	up	-	C07062	pos	74103-06-3;66635-83-4	256.096	1.78048	M+H	C15H13NO3	0	32	PW_C008970;HMDB0014608	-	-	-	-	-	Organic oxygen compounds	Organooxygen compounds	Carbonyl compounds	-	2.4694	2.3504	1.168	5.424E-9	3.627E-7	4.8917	5.011	5.0494	4.9802	4.8439	4.8541	4.9217	4.7396	4.7829	5.08	4.9276	5.2305	4.4593	3.5826	4.2465	4.1292	4.3132	4.2589	4.3435	4.3853
pos_1041	Flumezapine	metab_43	yes	down	-	-	pos	-	699.22	1.75703	2M+K	C17H19FN4S	0	39.2	HMDB0252339	-	-	-	-	-	Organoheterocyclic compounds	Benzodiazepines	Not Available	-	2.4442	2.2106	0.8459	6.003E-5	0.0007781	4.277	4.4151	5.6868	4.96	4.2904	4.2876	4.312	4.2904	4.2917	4.3052	4.3188	4.5754	4.3887	5.419	5.5113	5.6121	4.8162	5.6007	5.3504	5.1131
pos_1353	Glu Val Ile	metab_319	yes	down	-	-	pos	-	360.212	3.04368	M+H	C16H29N3O6	62.9	0	-	-	-	-	-	-	-	-	-	-	2.444	2.2426	0.8489	5.024E-7	1.364E-5	3.7036	4.4364	3.771	4.3695	3.717	3.7141	4.397	4.0848	4.0918	4.4052	4.6691	4.3915	4.7099	5.0171	4.7704	5.0166	5.0454	4.7552	4.7838	5.0247
pos_40	Pantetheine	metab_2910	yes	down	-	C00831	pos	496-65-1	301.119	2.69258	M+H-H2O, M+H, M+Na	C11H22N2O4S	0	51.1	HMDB0003426;PW_C001887	-	-	map01100;map00770	Metabolism;Metabolism	Global and overview maps;Metabolism of cofactors and vitamins	Organic acids and derivatives	Carboxylic acids and derivatives	Amino acids, peptides, and analogues	Metabolic pathways;Pantothenate and CoA biosynthesis	2.4284	2.4359	0.8723	1.002E-6	2.414E-5	5.2112	4.6461	5.0975	4.5794	5.5657	5.7103	4.9186	5.0099	4.7375	4.8084	4.6934	4.9439	5.4954	5.7553	5.7314	5.8553	5.671	5.77	5.8025	5.7393
pos_757	Ribostamycin	metab_3462	yes	down	-	C01759	pos	25546-65-0	419.214	0.568033	M+H-2H2O	C17H34N4O10	0	45.2	HMDB0257216	-	-	map00524	Metabolism	Biosynthesis of other secondary metabolites	Organic oxygen compounds	Organooxygen compounds	Carbohydrates and carbohydrate conjugates	Neomycin, kanamycin and gentamicin biosynthesis	2.4218	2.215	0.8702	7.481E-9	4.577E-7	4.3306	4.511	4.3648	4.3636	4.344	4.3411	4.3655	4.344	4.3687	4.6225	4.3724	4.3583	5.0133	4.7593	4.8724	4.9572	5.08	5.3674	5.2214	5.2095
pos_1483	5,6-Dihydro-5-azacytidine	metab_437	yes	up	-	-	pos	-	291.069	4.25073	M+2Na-H	C8H14N4O5	0	30.5	HMDB0246860	-	-	-	-	-	Organic oxygen compounds	Organooxygen compounds	Carbohydrates and carbohydrate conjugates	-	2.4161	2.3331	1.2025	6.198E-6	0.000117	4.4016	4.6483	4.753	4.7221	4.5668	4.7231	4.7134	4.257	4.4546	4.528	4.6685	4.7276	3.1014	4.1509	3.9882	4.399	3.8167	3.7142	3.9538	3.7616
pos_2619	Ethoxyquin	metab_1588	yes	up	-	C07475	pos	91-53-2	218.154	5.9589	M+H	C14H19NO	93.2	0	HMDB0039531;MJDBOTE0001752	-	-	-	-	-	Organoheterocyclic compounds	Quinolines and derivatives	Quinolones and derivatives	-	2.393	2.34	1.2617	7.881E-5	0.000976	3.3245	4.8839	3.2396	3.7446	4.2275	4.1636	4.2279	4.0996	3.5955	4.6781	5.1512	3.6173	3.223	3.2532	3.2351	3.2409	3.2347	3.2427	3.2433	3.206
neg_912	UDP-D-Galactose	metab_7527	yes	up	-	C00052	neg	1955-26-6;2956-16-3	565.047	0.617333	M-H	C15H24N2O17P2	79.6	0	HMDB0012305;HMDB0000302	-	-	map01100;map00520;map01250;map00052	Metabolism;Metabolism;Metabolism;Metabolism	Global and overview maps;Carbohydrate metabolism;Global and overview maps;Carbohydrate metabolism	Nucleosides, nucleotides, and analogues	Pyrimidine nucleotides	Pyrimidine nucleotide sugars	Metabolic pathways;Amino sugar and nucleotide sugar metabolism;Biosynthesis of nucleotide sugars;Galactose metabolism	2.3923	2.2082	1.171	5.134E-5	0.0007006	4.6139	5.1453	5.3981	4.7709	4.6973	5.0481	5.2801	5.2001	4.908	4.3613	5.1342	5.3526	4.8224	4.2969	3.7845	3.7447	4.1823	4.2115	4.2166	4.6541
pos_1314	PS(16:0/PGE2)	metab_286	yes	down	-	-	pos	-	438.731	2.85642	M+2Na	C42H74NO13P	0	43.3	HMDB0281134	-	-	-	-	-	Not Available	Not Available	Not Available	-	2.3921	2.1301	0.8115	0.003386	0.01913	3.4529	5.4283	3.4871	5.3953	3.4663	3.4634	4.1986	3.4663	3.4675	3.481	5.1407	3.5004	3.8859	5.1609	4.9775	5.1765	5.3046	5.3062	5.0538	5.5261
neg_2720	LysoPI(0:0/18:0)	metab_5452	yes	up	-	-	neg	1913287-87-2	599.32	5.78228	M-H	C27H53O12P	0	67.1	HMDB0061704	-	-	-	-	-	Lipids and lipid-like molecules	Glycerophospholipids	Glycerophosphoinositols	-	2.3816	2.1912	1.1382	3.889E-6	8.735E-5	5.4346	5.4826	5.255	5.2024	5.7745	5.6077	5.7388	5.5315	5.7398	5.6551	5.5929	5.4026	5.2834	5.131	4.2357	4.8966	5.1078	4.9616	4.8602	4.6025
pos_1152	Ile Pro Asp	metab_140	yes	down	-	-	pos	-	344.181	2.14647	M+H	C15H25N3O6	84.3	0	-	-	-	-	-	-	-	-	-	-	2.3649	2.1535	0.8157	0.0001821	0.001882	3.2896	4.5279	3.3238	4.6632	3.3577	3.3002	3.4008	3.303	3.3043	3.3177	4.3519	3.3174	4.6293	4.1853	4.2514	4.436	4.8777	4.4902	4.4818	4.8191
pos_1035	O-Glutarylcarnitine	metab_37	yes	up	-	-	pos	-	276.144	1.74922	M+H	C12H21NO6	0	61.8	HMDB0240779;LMFA07070091	-	-	-	-	-	Lipids and lipid-like molecules	Fatty Acyls	Fatty acid esters	-	2.3458	2.0693	1.1483	2.903E-5	0.000429	5.5665	5.0744	5.4008	4.9725	5.465	5.618	5.7197	5.4387	5.498	5.4733	4.9447	5.6998	4.9408	4.4803	4.8786	4.9509	4.8735	4.1067	4.3074	4.3193
pos_1121	2,4-dimethylhexanedioylcarnitine	metab_113	yes	down	-	-	pos	-	318.191	1.96717	M+H	C15H27NO6	0	38	HMDB0241047	-	-	-	-	-	Lipids and lipid-like molecules	Fatty Acyls	Fatty acid esters	-	2.337	2.2545	0.844	2.905E-8	1.411E-6	3.5303	3.5622	3.5645	3.6609	3.8678	3.6057	3.5652	3.5437	3.7877	3.5584	3.5721	3.8577	4.5609	4.3099	3.9345	4.5581	4.3296	4.6054	3.8375	4.2328
neg_1689	13-Heptadecyn-1-ol	metab_4396	yes	down	-	-	neg	-	297.243	5.87807	M+FA-H	C17H32O	0	40.1	HMDB0013813	-	-	-	-	-	Lipids and lipid-like molecules	Fatty Acyls	Fatty alcohols	-	2.3285	2.2864	0.8761	6.446E-6	0.0001282	4.7754	4.793	4.3179	4.4836	4.9762	5.0621	4.3645	4.5909	4.4616	4.6522	4.8759	4.459	5.0737	5.2535	4.9335	5.0037	5.093	5.249	5.5926	5.837
neg_3186	Ribose 1-phosphate	metab_5936	yes	up	-	C00620	neg	14075-00-4	229.012	1.9499	M-H	C5H11O8P	48.5	0	PW_C001146;HMDB0001489	-	-	map01100;map00030;map00230	Metabolism;Metabolism;Metabolism	Global and overview maps;Carbohydrate metabolism;Nucleotide metabolism	Organic oxygen compounds	Organooxygen compounds	Carbohydrates and carbohydrate conjugates	Metabolic pathways;Pentose phosphate pathway;Purine metabolism	2.3264	2.1197	1.1569	6.688E-7	2.375E-5	4.5422	4.5059	4.3904	4.4112	4.5199	4.5758	4.5629	4.2986	4.3943	4.5214	4.6039	4.4571	4.1569	3.9031	3.9035	3.4175	4.0325	3.7803	4.0221	4.1978
pos_2772	Tetradecanoylcarnitine	metab_1745	yes	down	-	-	pos	25597-07-3	372.31	5.7559	M+H	C21H41NO4	75.5	0	LMFA07070102;HMDB0005066;LMFA07070107;HMDB0254979	-	-	-	-	-	Lipids and lipid-like molecules	Fatty Acyls	Fatty acid esters	-	2.3128	2.3658	0.8793	0.0001394	0.001531	5.8993	5.4053	4.9222	5.2052	6.1359	6.5612	5.5628	5.335	5.4028	4.9881	5.6148	5.1659	6.063	6.2296	6.2441	6.2575	5.9277	6.2047	5.9592	7.011
pos_1454	D-Pantothenoyl-L-cysteine	metab_409	yes	down	-	C04079	pos	-	305.116	3.88617	M+H-H2O	C12H22N2O6S	0	45.2	PW_C002959;HMDB0006834	-	-	map00770	Metabolism	Metabolism of cofactors and vitamins	Organic acids and derivatives	Peptidomimetics	Hybrid peptides	Pantothenate and CoA biosynthesis	2.3104	2.0647	0.814	0.0003358	0.003057	3.1166	3.1795	3.6444	3.8279	3.13	3.1272	3.8599	3.13	3.1313	3.1447	3.5452	3.6501	3.1342	4.4211	4.159	4.5657	3.5505	4.4799	4.5379	3.1172
neg_3567	Malonic Acid	metab_7519	yes	up	-	C00383	neg	141-82-2	103.003	0.656933	M-H	C3H4O4	79	0	PW_C000543;LMFA01170041;HMDB0000691	Organic acids	Carboxylic acids	map00240;map01100;map01212;map00061;map00410	Metabolism;Metabolism;Metabolism;Metabolism;Metabolism	Nucleotide metabolism;Global and overview maps;Global and overview maps;Lipid metabolism;Metabolism of other amino acids	Organic acids and derivatives	Carboxylic acids and derivatives	Dicarboxylic acids and derivatives	Pyrimidine metabolism;Metabolic pathways;Fatty acid metabolism;Fatty acid biosynthesis;beta-Alanine metabolism	2.297	2.2056	1.18	1.803E-6	5.155E-5	4.0281	4.2335	4.2809	4.052	4.0607	3.8944	4.2393	4.0058	3.9418	4.2944	4.1638	3.8145	3.8411	3.4172	3.6309	3.4897	3.7735	3.1551	3.7179	2.7384
pos_3856	S-Adenosylmethionine	metab_2775	yes	up	-	C00019	pos	29908-03-0;485-80-3	399.144	0.575417	M+H	C15H22N6O5S	86.4	0	PW_C000921;HMDB0001185;MJDBOTE0000477	Vitamins and cofactors	Cofactors	map01100;map01240;map00270;map00330;map01230;map05208;map04122	Metabolism;Metabolism;Metabolism;Metabolism;Metabolism;Human Diseases;Genetic Information Processing	Global and overview maps;Global and overview maps;Amino acid metabolism;Amino acid metabolism;Global and overview maps;Cancer: overview;Folding, sorting and degradation	Nucleosides, nucleotides, and analogues	5''-deoxyribonucleosides	5''-deoxy-5''-thionucleosides	Metabolic pathways;Biosynthesis of cofactors;Cysteine and methionine metabolism;Arginine and proline metabolism;Biosynthesis of amino acids;Chemical carcinogenesis - reactive oxygen species;Sulfur relay system	2.2831	2.1065	1.1756	0.0006971	0.005549	5.0819	5.3538	5.2771	5.2167	5.091	4.7891	5.2369	4.994	5.1829	5.4137	5.3894	4.8438	4.6077	3.3957	4.8256	4.3835	4.8426	4.4844	4.435	3.3486
pos_1468	Galactose lactate	metab_421	yes	up	-	-	pos	-	291.069	4.0184	M+Na	C9H16O9	0	31.5	HMDB0252580	-	-	-	-	-	Organic oxygen compounds	Organooxygen compounds	Carbohydrates and carbohydrate conjugates	-	2.2825	2.2087	1.1536	1.785E-7	6.135E-6	4.6843	4.9491	4.9426	4.977	4.7898	4.9831	4.9443	4.3659	4.6645	4.7817	4.8638	4.9327	4	4.4439	4.2829	4.3485	4.0857	4.2578	4.2986	4.0729
neg_3228	Phenylacetylglutamine	metab_7526	yes	down	-	C04148	neg	28047-15-6	309.109	1.88075	M+FA-H	C13H16N2O4	0	66.2	HMDB0006344;PW_C002728;HMDB0062645;MJDBOTE0000584	-	-	map00360	Metabolism	Amino acid metabolism	Organic acids and derivatives	Carboxylic acids and derivatives	Amino acids, peptides, and analogues	Phenylalanine metabolism	2.2658	2.1479	0.8558	0.0002996	0.002891	3.6328	5.1666	4.3305	5.2441	3.7602	3.4658	4.7131	4.3226	4.6125	4.4059	5.0931	4.7501	5.0377	5.3011	5.2215	5.239	5.1987	5.4313	5.1097	5.0629
pos_1668	Nervonyl carnitine	metab_615	yes	up	-	-	pos	1242471-01-7	510.451	5.84158	M+H	C31H59NO4	0	37.5	HMDB0006509	-	-	-	-	-	Not Available	Not Available	Not Available	-	2.2507	2.1782	1.2687	0.00156	0.01049	5.1661	4.4314	3.4131	3.4119	5.6816	5.5324	4.6589	4.7327	3.3936	3.4071	5.1974	4.6374	3.3965	3.4266	3.4086	3.4144	3.4082	3.4161	4.1462	3.4213
pos_3391	1-[(2R,5R)-4-Azidooxy-5-(hydroxymethyl)oxolan-2-yl]-5-methylpyrimidine-2,4-dione	metab_2336	yes	up	-	-	pos	-	284.098	1.97488	M+H	C10H13N5O5	0	30.8	HMDB0257735	-	-	-	-	-	Nucleosides, nucleotides, and analogues	Pyrimidine nucleosides	Pyrimidine 2''-deoxyribonucleosides	-	2.2482	2.1999	1.1943	3.471E-7	1.002E-5	3.924	4.2436	4.3314	4.0473	4.2706	4.306	4.2683	3.3505	3.7136	3.7099	4.1328	4.2979	3.3547	3.3848	3.4706	3.3726	3.3663	3.3743	3.375	3.539
pos_1170	Tobramycin	metab_155	yes	down	-	C00397	pos	32986-56-4	531.276	2.2011	M+ACN+Na	C18H37N5O9	0	61.7	PW_C009161;HMDB0014822	-	-	map00524	Metabolism	Biosynthesis of other secondary metabolites	Organic oxygen compounds	Organooxygen compounds	Carbohydrates and carbohydrate conjugates	Neomycin, kanamycin and gentamicin biosynthesis	2.243	2.0728	0.8354	0.005345	0.02712	3.5969	5.5675	3.6838	5.6012	3.6104	3.6075	4.8473	3.6104	3.6116	4.0143	5.5268	4.7928	4.7293	5.4323	5.2482	5.4575	5.5123	5.5581	5.4081	5.3411
pos_235	Arg Phe	metab_1315	yes	down	-	-	pos	-	322.187	1.71813	M+2H, M+H	C15H23N5O3	71.9	0	-	-	-	-	-	-	-	-	-	-	2.2405	2.2959	0.8245	0.00801	0.03662	2.9921	5.4378	5.4312	5.6564	3.0056	3.0027	5.4307	3.4892	4.8322	4.889	5.4722	5.2759	4.9874	5.7299	5.69	5.8498	5.4484	5.6247	5.545	4.7554
pos_2854	Alpha-Codeimethine	metab_1827	yes	up	-	-	pos	-	331.204	5.55322	M+NH4	C19H23NO3	48.6	0	-	-	-	-	-	-	-	-	-	-	2.2268	2.0872	1.2318	0.001909	0.01245	4.9621	4.642	3.7896	4.3911	5.2829	5.3707	3.3302	4.9096	4.5309	4.5084	4.4373	3.7283	4.1009	3.687	3.2804	3.2862	4.0742	3.5061	3.3604	5.1176
neg_1600	(11E,15Z)-9,10,13-Trihydroxy-11,15-octadecadienoic acid	metab_4307	yes	down	-	-	neg	-	327.218	5.72647	M-H	C18H32O5	37.5	0	-	-	-	-	-	-	-	-	-	-	2.2242	2.0957	0.8385	6.858E-5	0.0008684	3.8553	3.4571	3.276	3.0553	3.0868	3.5957	3.0586	3.2677	3.3392	3.2308	3.2121	3.5169	3.7464	3.0558	4.0302	4.4474	3.7806	4.0583	3.6778	4.0463
neg_3110	Thymidine	metab_5857	yes	up	-	C00214	neg	50-89-5	287.088	2.43403	M+FA-H	C10H14N2O5	52	0	HMDB0000273;PW_C000187;MJDBOTE0000448	Nucleic acids	Nucleosides	map00240;map01100;map01232	Metabolism;Metabolism;Metabolism	Nucleotide metabolism;Global and overview maps;Global and overview maps	Nucleosides, nucleotides, and analogues	Pyrimidine nucleosides	Pyrimidine 2''-deoxyribonucleosides	Pyrimidine metabolism;Metabolic pathways;Nucleotide metabolism	2.2054	2.0142	1.1818	7.287E-5	0.0009012	4.3605	4.094	3.8851	4.1116	4.2918	4.435	4.0766	4.1737	4.1406	3.8418	4.1799	4.0118	3.3584	3.7555	2.9079	3.8079	3.2956	3.2602	2.9745	3.8015
pos_3864	1-(3-Methyl-2-butenoyl)-6-apiosylglucose	metab_2781	yes	up	-	-	pos	467242-32-6	439.121	0.568033	M+2Na-H	C16H26O11	0	48.6	HMDB0039952	-	-	-	-	-	Lipids and lipid-like molecules	Fatty Acyls	Fatty acyl glycosides	-	2.1843	2.0202	1.1458	0.0001518	0.001635	5.9714	5.5571	5.3315	5.1973	5.8836	6.0104	5.4777	5.8551	5.3555	5.5378	5.5029	5.1965	5.4489	4.4871	5.0036	4.4205	5.4019	4.4222	5.0558	5.6316
pos_3006	P-Hydroxyubenimex	metab_1974	yes	up	-	-	pos	-	289.157	3.83155	M+H-2H2O	C16H24N2O5	0	59.6	HMDB0255924	-	-	-	-	-	Organic acids and derivatives	Peptidomimetics	Hybrid peptides	-	2.1698	2.0408	1.2561	0.00485	0.02528	4.9222	4.4572	3.0719	4.2002	4.8852	5.1899	3.0726	4.805	4.4065	4.4079	4.0136	3.0654	3.619	3.0854	3.0674	3.0732	4.1215	3.0749	3.0756	4.8288
pos_3216	5'-Deoxy-5'-(methylthio)adenosine	metab_2169	yes	up	-	C00170	pos	2457-80-9	298.096	2.60672	M+H	C11H15N5O3S	93.6	0	HMDB0001173	-	-	map01100;map00270	Metabolism;Metabolism	Global and overview maps;Amino acid metabolism	Nucleosides, nucleotides, and analogues	5''-deoxyribonucleosides	5''-deoxy-5''-thionucleosides	Metabolic pathways;Cysteine and methionine metabolism	2.1576	1.957	1.1197	3.581E-6	7.112E-5	5.1993	5.2977	5.2134	5.2843	5.2202	5.2776	5.2975	5.1854	5.1027	5.458	5.3077	5.0154	4.9158	4.9065	4.7523	4.7577	4.6868	4.3522	4.5616	4.0649
pos_3123	4-Hydroxyoctanoylcarnitine	metab_2086	yes	up	-	-	pos	-	304.211	3.07498	M+H	C15H29NO5	0	41.9	HMDB0241743	-	-	-	-	-	Lipids and lipid-like molecules	Fatty Acyls	Fatty acid esters	-	2.1482	2.018	1.1423	7.912E-6	0.0001449	4.9644	4.9217	4.4325	4.6578	5.0181	4.854	5.1007	5.1209	4.9793	4.8342	5.0965	4.9674	4.7982	4.1697	4.021	3.9504	4.6285	4.6352	4.4586	3.7859
pos_3729	METHACHOLINE	metab_2659	yes	up	-	C07471	pos	55-92-5	160.133	0.8918	M+H	C8H17NO2	47.8	0	HMDB0015654	-	-	-	-	-	Organic nitrogen compounds	Organonitrogen compounds	Quaternary ammonium salts	-	2.1464	2.0201	1.0955	6.746E-8	2.909E-6	6.3795	6.3059	6.5402	6.3293	6.4556	6.341	6.5046	6.4771	6.5213	6.4904	6.2757	6.2961	5.6372	5.5655	6.0304	6.1484	5.5983	5.9673	5.5305	6.0867
pos_3512	Tyr Glu	metab_2455	yes	down	-	-	pos	-	311.123	1.72595	M+H	C14H18N2O6	57.9	0	-	-	-	-	-	-	-	-	-	-	2.1428	1.9962	0.8795	0.0001601	0.001694	4.2665	5.4678	4.5458	5.5381	4.1901	4.1549	5.0617	4.72	5.0452	4.8596	5.3895	5.115	5.3014	5.6715	5.5482	5.6236	5.4936	5.7676	5.4583	5.4097
pos_3414	(4E)-3-Hydroxyhex-4-enoylcarnitine	metab_2360	yes	down	-	-	pos	-	274.164	1.92085	M+H	C13H23NO5	0	45	HMDB0241670	-	-	-	-	-	Lipids and lipid-like molecules	Fatty Acyls	Fatty acid esters	-	2.1257	2.314	0.835	0.002149	0.01353	4.5815	3.5243	3.1693	3.1681	4.8107	4.9384	3.5135	4.8579	4.7145	3.1633	3.7439	4.2269	5.0922	4.3179	4.5038	4.7065	4.9688	5.2616	4.8549	4.3638
pos_3619	Pyridoxine	metab_2558	yes	up	-	C00314	pos	58-56-0;65-23-6	170.081	1.3512	M+H	C8H11NO3	78.5	0	HMDB0000239;HMDB0301760;PW_C000161;MJDBOTE0000424	Vitamins and cofactors	Vitamins	map01100;map00750;map01240	Metabolism;Metabolism;Metabolism	Global and overview maps;Metabolism of cofactors and vitamins;Global and overview maps	Organoheterocyclic compounds	Pyridines and derivatives	Pyridoxines	Metabolic pathways;Vitamin B6 metabolism;Biosynthesis of cofactors	2.1146	2.1455	1.2204	0.0008956	0.006715	3.3551	4.1377	3.9291	4.8704	3.4292	2.9897	3.7144	4.3556	4.7372	3.9733	4.1137	3.5817	3.3956	3.0268	3.0088	3.1614	3.0084	3.0334	3.017	2.9797
pos_1096	Adenosine	metab_89	yes	up	-	C00212	pos	58-61-7	250.093	1.91303	M+H-H2O	C10H13N5O4	68.3	0	HMDB0000050;HMDB0247583;PW_C000034;MJDBOTE0000767	Nucleic acids	Nucleosides	map01100;map04024;map00230;map02010;map01232;map04270;map05012;map04080;map04923;map04924;map04022;map05034;map04071;map05032	Metabolism;Environmental Information Processing;Metabolism;Environmental Information Processing;Metabolism;Organismal Systems;Human Diseases;Environmental Information Processing;Organismal Systems;Organismal Systems;Environmental Information Processing;Human Diseases;Environmental Information Processing;Human Diseases	Global and overview maps;Signal transduction;Nucleotide metabolism;Membrane transport;Global and overview maps;Circulatory system;Neurodegenerative disease;Signaling molecules and interaction;Endocrine system;Endocrine system;Signal transduction;Substance dependence;Signal transduction;Substance dependence	Nucleosides, nucleotides, and analogues	Purine nucleosides	Not Available	Metabolic pathways;cAMP signaling pathway;Purine metabolism;ABC transporters;Nucleotide metabolism;Vascular smooth muscle contraction;Parkinson disease;Neuroactive ligand-receptor interaction;Regulation of lipolysis in adipocytes;Renin secretion;cGMP-PKG signaling pathway;Alcoholism;Sphingolipid signaling pathway;Morphine addiction	2.1132	1.8971	1.1574	8.259E-5	0.001003	4.6291	4.6949	4.0917	3.8846	4.7402	4.9137	4.8577	4.6721	4.344	4.4162	4.5197	4.3206	4.1061	3.7747	4.1586	4.1821	3.6682	3.2545	3.9383	4.0036
pos_3207	Linalool 3,7-oxide beta-primeveroside	metab_2160	yes	down	-	-	pos	-	465.233	2.63787	M+H	C21H36O11	0	48.2	HMDB0036571	-	-	-	-	-	Organic oxygen compounds	Organooxygen compounds	Carbohydrates and carbohydrate conjugates	-	2.1112	2.0446	0.8461	0.006653	0.03225	3.5325	5.6413	3.7549	5.7546	3.5459	3.5431	5.1266	3.5459	4.4286	4.4571	5.5372	4.9195	5.135	5.2803	5.2971	5.5362	5.7375	5.4685	5.4235	5.335
pos_3449	Oxypurinol	metab_2391	yes	up	-	C07599	pos	2465-59-0	153.04	1.89745	M+H	C5H4N4O2	79.5	0	HMDB0000786	-	-	-	-	-	Organoheterocyclic compounds	Imidazopyrimidines	Purines and purine derivatives	-	2.1011	1.9367	1.1725	1.686E-5	0.0002701	3.8696	4.1676	3.646	4.1901	4.2801	4.3558	3.8748	4.0086	4.0777	4.1591	3.9175	3.9986	3.7587	3.6177	3.4049	3.4658	2.8561	3.7198	2.8647	3.6192
pos_767	(1R*,2R*,4R*,8S*)-p-Menthane-1,2,8,9-tetrol 9-glucoside	metab_3471	yes	down	-	-	pos	402593-84-4	389.179	0.598267	M+Na	C16H30O9	0	33	HMDB0039976	-	-	-	-	-	Lipids and lipid-like molecules	Prenol lipids	Terpene glycosides	-	2.0891	1.9227	0.8697	0.001638	0.01094	4.8246	5.226	4.7004	5.4036	4.7194	2.9987	4.8408	5.2155	5.1776	5.1208	5.2169	5.1797	5.7396	5.5	5.3757	5.4407	5.7306	5.7275	5.8901	6.0861
pos_924	Morph	metab_3613	yes	down	-	C01516	pos	57-27-2	246.145	1.24992	M+NH4	C10H16N2O4	0	41.8	HMDB0254890;HMDB0014440	-	-	map01100;map04080;map00982	Metabolism;Environmental Information Processing;Metabolism	Global and overview maps;Signaling molecules and interaction;Xenobiotics biodegradation and metabolism	Organoheterocyclic compounds	Oxazinanes	Morpholines	Metabolic pathways;Neuroactive ligand-receptor interaction;Drug metabolism - cytochrome P450	2.0869	2.2743	0.8362	0.02218	0.07874	2.8682	6.0348	5.8171	6.2074	3.6765	2.4163	5.8161	3.9649	5.4975	5.495	5.9918	5.8039	5.7159	6.0196	6.0546	6.1424	5.9841	5.9087	6.0954	5.288
pos_3473	Allyl cysteine	metab_2415	yes	up	-	C16759	pos	21593-77-1	144.048	1.82732	M+H-H2O	C6H11NO2S	0	38.5	HMDB0034323;HMDB0248164	-	-	-	-	-	Organic acids and derivatives	Carboxylic acids and derivatives	Amino acids, peptides, and analogues	-	2.0716	1.9247	1.1685	2.23E-5	0.0003481	4.3711	3.9881	3.8829	4.0886	4.4057	4.4645	3.9973	4.3233	4.3271	4.0371	3.9535	4.166	3.8303	3.2841	3.6491	3.5209	3.8613	3.9572	3.5665	4.149
pos_986	Trans-zeatin riboside	metab_3669	yes	up	-	C16431	pos	6025-53-2	176.584	1.62428	M+2H	C15H21N5O5	0	32.1	HMDB0304506;HMDB0030388	-	-	-	-	-	Nucleosides, nucleotides, and analogues	Purine nucleosides	Not Available	-	2.0665	1.8724	1.2014	0.0002829	0.002663	3.5139	3.8839	3.144	4.1414	3.894	4.5055	3.1448	4.3534	4.1362	4.1375	3.248	3.1376	3.1274	3.1576	3.1395	3.1453	3.1391	3.1471	3.1477	3.1104
pos_1406	Nociceptin	metab_368	yes	down	-	C16044	pos	-	610.993	3.45733	M+2H+Na	C79H129N27O22	0	81.3	HMDB0255684	-	-	-	-	-	Organic Polymers	Polypeptides	Not Available	-	2.0442	1.8944	0.8133	0.02908	0.09347	3.0298	5.3761	3.0639	5.2873	3.0432	3.0403	4.1373	3.0432	3.0444	3.6705	4.9892	4.5361	4.5835	5.0378	4.8737	5.0438	5.6318	5.2726	4.6742	5.8299
pos_772	Trigonelline	metab_3477	yes	up	-	C01004	pos	535-83-1	138.055	0.605783	M+H	C7H7NO2	89.4	0	HMDB0000875	-	-	-	-	-	Alkaloids and derivatives	Not Available	Not Available	-	2.0386	1.8623	1.134	9.402E-5	0.001118	5.0699	4.8438	4.93	4.8943	5.0495	5.0736	4.8794	5.0611	5.1612	5.0588	4.6882	5.0986	4.7493	4.3598	4.6526	4.7109	4.7003	4.4073	3.8584	4.8657
pos_2748	Solutol HS 15	metab_1718	yes	down	-	C11317	pos	61909-81-7	367.284	5.78703	M+Na	C20H40O4	0	65.8	HMDB0258368	-	-	-	-	-	Lipids and lipid-like molecules	Fatty Acyls	Fatty alcohols	-	2.0233	1.8635	0.8607	0.0007514	0.005866	3.7164	3.7483	3.7506	3.7494	3.7298	4.08	3.7513	3.7298	3.7311	3.7445	3.7582	3.7441	3.734	4.4846	4.7485	4.7121	3.7456	4.102	4.5852	5.0579
pos_1373	Riboflavin	metab_3706	yes	up	-	C00255	pos	83-88-5;146-17-8	377.145	3.19208	M+H	C17H20N4O6	85.2	0	PW_C000165;HMDB0000244;HMDB0247501;HMDB0001520;MJDBOTE0000812	Vitamins and cofactors	Vitamins	map01100;map01240;map02010;map04977;map00740	Metabolism;Metabolism;Environmental Information Processing;Organismal Systems;Metabolism	Global and overview maps;Global and overview maps;Membrane transport;Digestive system;Metabolism of cofactors and vitamins	Organoheterocyclic compounds	Pteridines and derivatives	Alloxazines and isoalloxazines	Metabolic pathways;Biosynthesis of cofactors;ABC transporters;Vitamin digestion and absorption;Riboflavin metabolism	2.0204	1.8874	1.1627	1.646E-5	0.0002649	3.9263	4.0483	3.9613	4.2873	4.111	4.5552	3.8546	4.0731	4.1503	3.9785	4.0415	3.2857	3.2755	3.4528	3.2989	3.3632	3.6568	3.5965	3.8768	3.299
pos_237	Glutaminylmethionine	metab_1334	yes	down	-	-	pos	114659-59-5	278.116	1.71813	M+H-H2O, M+H	C10H19N3O4S	0	65.6	HMDB0028803	-	-	-	-	-	Organic acids and derivatives	Carboxylic acids and derivatives	Amino acids, peptides, and analogues	-	2.0097	2.1877	0.8286	0.0224	0.07904	2.5043	5.1946	5.1151	5.3173	2.5177	2.5148	5.2143	3.7295	4.7218	4.7984	5.2429	5.2264	4.7303	5.548	5.4512	5.6314	5.1082	5.5268	5.388	4.0256
neg_3226	Neohesperidose	metab_5975	yes	up	-	C08244	neg	17074-02-1	371.12	1.88075	M+FA-H	C12H22O10	0	45.2	HMDB0302540;HMDB0029523	-	-	-	-	-	Organic oxygen compounds	Organooxygen compounds	Carbohydrates and carbohydrate conjugates	-	2.0025	1.8252	1.1628	0.002473	0.01528	4.8938	4.6733	3.6349	4.6487	5.0349	4.8932	3.559	4.9932	4.8912	4.1271	4.657	4.5932	4.0539	3.5226	3.8305	3.2803	3.7591	3.9635	3.2981	4.1399
pos_750	Lusitanicoside	metab_3457	yes	down	-	C10474	pos	499-35-4	484.216	0.552933	M+ACN+H	C21H30O10	0	47	HMDB0034120	-	-	-	-	-	Organic oxygen compounds	Organooxygen compounds	Carbohydrates and carbohydrate conjugates	-	1.9883	1.8554	0.8975	7.997E-5	0.0009791	5.1488	5.2857	4.7177	5.4671	5.0171	4.3761	4.4005	5.2315	5.3203	5.4621	5.2897	5.2152	5.7951	5.4497	5.4609	5.584	5.7121	5.7367	5.9196	5.9045
neg_1518	Gamma-L-Glutamyl-gamma-L-glutamyl-L-methionine	metab_4224	yes	down	-	-	neg	41515-84-8	452.135	5.18743	M+FA-H	C15H25N3O8S	0	38.1	HMDB0038674	-	-	-	-	-	Organic acids and derivatives	Carboxylic acids and derivatives	Amino acids, peptides, and analogues	-	1.9849	2.0301	0.8529	0.01126	0.04796	3.1922	5.2222	5.0251	5.2944	3.067	3.0925	5.169	3.4637	4.6742	4.8913	5.1839	5.2183	5.1145	5.2998	5.2984	5.4004	5.3373	5.5129	5.2108	5.045
pos_3027	Ile Pro Ile	metab_1996	yes	down	-	-	pos	-	342.238	3.7067	M+H	C17H31N3O4	94.3	0	-	-	-	-	-	-	-	-	-	-	1.9817	2.0051	0.8527	0.004138	0.02248	3.2467	5.2143	4.4095	5.4587	3.2678	3.2076	4.4741	3.862	4.2906	4.5098	5.1124	4.5157	5.0344	5.105	5.0696	5.288	5.2368	5.114	4.9848	4.3945
pos_4044	1-Methylhistamine	metab_2956	yes	down	-	C05127	pos	501-75-7	126.103	0.467233	M+H	C6H11N3	82.4	0	PW_C000717;HMDB0000898	-	-	map01100;map00340	Metabolism;Metabolism	Global and overview maps;Amino acid metabolism	Organic nitrogen compounds	Organonitrogen compounds	Amines	Metabolic pathways;Histidine metabolism	1.9812	1.9043	0.8672	0.0002378	0.002354	4.1796	3.0471	3.4748	3.976	3.9688	4.187	3.9084	3.0286	4.2586	4.0377	4.0412	4.2162	4.5299	4.6077	4.2301	4.3318	4.3083	4.4355	4.2771	4.8353
pos_1168	Ile Pro Glu	metab_153	yes	down	-	-	pos	-	358.196	2.2011	M+H	C16H27N3O6	62.7	0	-	-	-	-	-	-	-	-	-	-	1.9733	1.8692	0.859	0.002198	0.01381	3.3341	4.9095	4.4336	5.177	3.3475	3.3447	4.0072	4.0136	4.2715	3.5383	4.801	4.1056	4.9056	4.5362	4.3566	4.689	5.1696	5.0194	4.8075	4.7536
pos_3500	Guanosine	metab_2442	yes	up	-	C00387	pos	118-00-3	284.098	1.74922	M+H	C10H13N5O5	91.7	0	PW_C000087;HMDB0000133;MJDBOTE0000372	Nucleic acids	Nucleosides	map01100;map02010;map01232;map00230	Metabolism;Environmental Information Processing;Metabolism;Metabolism	Global and overview maps;Membrane transport;Global and overview maps;Nucleotide metabolism	Nucleosides, nucleotides, and analogues	Purine nucleosides	Not Available	Metabolic pathways;ABC transporters;Nucleotide metabolism;Purine metabolism	1.9727	1.8604	1.0813	3.391E-11	6.916E-9	5.9064	5.895	5.8425	5.8598	5.9204	6.0782	5.9013	5.7596	5.7482	5.8231	5.8769	5.7674	5.4251	5.485	5.3865	5.5041	5.4481	5.4873	5.3812	5.5348
neg_1189	Lysylhydroxyproline	metab_3879	yes	down	-	-	neg	870233-57-1	258.146	1.84192	M-H	C11H21N3O4	0	37.4	HMDB0028952	-	-	-	-	-	Organic acids and derivatives	Carboxylic acids and derivatives	Amino acids, peptides, and analogues	-	1.9706	1.9979	0.8501	0.009375	0.04249	2.9845	5.1724	4.2904	5.3285	2.9966	3.0221	4.9039	3.5018	4.3785	4.5854	5.1423	4.7536	4.7527	5.0686	5.0726	5.1538	5.1762	5.1895	5.0502	4.7065
pos_711	3-Methylpyridazine	metab_3420	yes	down	-	-	pos	-	112.087	0.4827	M+NH4	C5H6N2	70	0	-	-	-	-	-	-	-	-	-	-	1.9447	1.823	0.8913	1.444E-5	0.0002363	4.1202	4.4582	4.4793	4.307	4.3051	4.2063	4.0158	4.275	4.402	4.4567	4.5366	4.3105	4.9412	5.2011	4.3547	4.7654	4.9558	5.0928	5.1534	4.2547
neg_3689	3-Hydroxy-3-methylglutarate	metab_6405	yes	down	-	C03761	neg	503-49-1	161.045	0.601433	M-H	C6H10O5	50.8	0	HMDB0000355	-	-	-	-	-	Lipids and lipid-like molecules	Fatty Acyls	Fatty acids and conjugates	-	1.935	1.7579	0.9065	3.286E-5	0.0004887	4.3237	4.5143	4.8827	4.6338	4.2588	4.0639	4.5665	4.3382	4.5069	4.5891	4.4737	4.6153	4.6295	4.9658	5.1024	5.161	4.6781	5.1129	4.921	4.5166
neg_2617	20-Oxo-leukotriene E4	metab_5344	yes	down	-	-	neg	-	474.191	5.96555	M+Na-2H	C23H35NO6S	0	39.9	HMDB0012642;LMFA03020065	-	-	-	-	-	Lipids and lipid-like molecules	Fatty Acyls	Eicosanoids	-	1.93	1.7946	0.9063	6.746E-5	0.0008684	4.8671	4.736	4.9976	4.6149	4.6835	4.5808	4.8692	4.4995	4.8219	4.7714	4.6959	4.5878	5.1184	5.1301	4.7653	4.9334	4.9238	4.8917	5.3065	5.2997
pos_1877	Epothilone C	metab_827	yes	up	-	C15694	pos	-	510.292	6.54475	M+CH3OH+H	C26H39NO5S	0	82.7	HMDB0251875	-	-	-	-	-	Phenylpropanoids and polyketides	Macrolides and analogues	Epothilones and analogues	-	1.9233	1.8096	1.1141	6.679E-5	0.0008513	5.0273	4.7711	5.0837	5.2409	4.3302	4.8404	4.6437	4.9339	5.2131	4.9987	4.8811	4.9508	4.5653	4.0515	4.0848	4.4951	4.5443	4.7005	4.3381	4.0044
pos_1702	9,10-Epoxy-18-hydroxy-octadecanoic acid	metab_650	yes	down	-	C19620	pos	-	297.242	5.91185	M+H-H2O	C18H34O4	0	49.8	HMDB0302107	-	-	-	-	-	Lipids and lipid-like molecules	Fatty Acyls	Fatty acids and conjugates	-	1.9203	1.7648	0.8957	2.707E-5	0.000408	4.2968	4.5041	4.2362	4.4526	4.3984	4.1692	3.8378	3.7177	4.3153	4.1923	4.4918	4.4191	4.6961	4.5959	4.4674	4.7417	4.7136	4.5099	4.7446	5.1688
pos_3502	Guanine	metab_2444	yes	up	-	C00242	pos	73-40-5	152.056	1.74922	M+H	C5H5N5O	93.9	0	PW_C000086;HMDB0000132;MJDBOTE0000457	Nucleic acids	Bases	map01100;map01232;map00230	Metabolism;Metabolism;Metabolism	Global and overview maps;Global and overview maps;Nucleotide metabolism	Organoheterocyclic compounds	Imidazopyrimidines	Purines and purine derivatives	Metabolic pathways;Nucleotide metabolism;Purine metabolism	1.9156	1.8076	1.0781	1.866E-11	4.392E-9	5.7373	5.7562	5.6923	5.7288	5.7961	5.9407	5.7773	5.6261	5.6344	5.6797	5.7232	5.6306	5.29	5.3716	5.2949	5.3562	5.3349	5.3364	5.2921	5.4213
pos_1007	Methylmalonylcarnitine	metab_9	yes	down	-	-	pos	256928-70-8	262.128	1.69467	M+H	C11H19NO6	0	59	HMDB0240781;LMFA07070081;HMDB0013133	-	-	-	-	-	Lipids and lipid-like molecules	Fatty Acyls	Fatty acid esters	-	1.9121	1.8207	0.9287	5.038E-7	1.364E-5	6.1003	6.0419	6.3898	6.0442	6.0464	6.1116	6.1872	6.06	6.0573	6.3144	6.1484	6.3058	6.6767	6.6704	6.552	6.9843	6.6936	6.5431	6.9257	6.5998
pos_916	D-Fructose	metab_3688	yes	down	-	C10906;C02336;C05003;C00095	pos	57-48-7;53188-23-1	203.052	1.18748	M+Na	C6H12O6	0	35.1	PW_C000517;HMDB0000660;MJDBOTE0000506	-;-;-;Carbohydrates	-;-;-;Monosaccharides	map01100;map04742;map01250;map00520;map02010;map00051;map00052;map00500;map04973;map05415;map04931	Metabolism;Organismal Systems;Metabolism;Metabolism;Environmental Information Processing;Metabolism;Metabolism;Metabolism;Organismal Systems;Human Diseases;Human Diseases	Global and overview maps;Sensory system;Global and overview maps;Carbohydrate metabolism;Membrane transport;Carbohydrate metabolism;Carbohydrate metabolism;Carbohydrate metabolism;Digestive system;Cardiovascular disease;Endocrine and metabolic disease	Organic oxygen compounds	Organooxygen compounds	Carbohydrates and carbohydrate conjugates	Metabolic pathways;Taste transduction;Biosynthesis of nucleotide sugars;Amino sugar and nucleotide sugar metabolism;ABC transporters;Fructose and mannose metabolism;Galactose metabolism;Starch and sucrose metabolism;Carbohydrate digestion and absorption;Diabetic cardiomyopathy;Insulin resistance	1.9038	1.7718	0.8764	0.0004413	0.003824	3.4156	3.8742	4.5998	4.2596	3.429	3.4261	4.1172	3.429	3.9704	4.2918	4.1091	4.37	4.3931	4.7053	4.4999	4.451	4.1196	4.6828	4.6522	4.1459
pos_2982	5-Hydroxyoctanoylcarnitine	metab_1952	yes	down	-	-	pos	-	304.211	4.07302	M+H	C15H29NO5	0	67.2	HMDB0241694	-	-	-	-	-	Lipids and lipid-like molecules	Fatty Acyls	Fatty acid esters	-	1.9008	1.9554	0.8859	0.005754	0.02858	5.784	5.3726	3.2564	4.7316	5.9215	5.9313	5.0605	5.4727	5.2724	5.0371	5.19	5.2832	5.9044	5.4612	5.8784	5.9849	5.8597	6.517	5.8258	5.6075
pos_3429	Phe Thr	metab_2373	yes	down	-	-	pos	-	267.133	1.91303	M+H	C13H18N2O4	65.3	0	-	-	-	-	-	-	-	-	-	-	1.8816	1.8751	0.8642	0.00695	0.03312	3.2256	5.0172	4.556	5.041	3.2391	3.2362	4.7209	3.239	3.9701	4.191	4.9539	4.5383	4.5655	4.7934	4.847	4.9222	4.9586	4.8409	4.7188	4.7468
pos_3294	Ile Met	metab_2240	yes	down	-	-	pos	-	263.142	2.3572	M+H	C11H22N2O3S	50	0	-	-	-	-	-	-	-	-	-	-	1.8791	1.9796	0.8622	0.01467	0.05761	3.0398	5.4908	4.646	5.511	3.384	3.0504	5.166	4.0509	4.7335	4.8772	5.438	5.105	4.96	5.3084	5.3656	5.434	5.4496	5.4151	5.3165	4.9117
neg_2665	13(S)-HODE	metab_5393	yes	down	-	C14762	neg	-	295.228	5.86215	M-H	C18H32O3	68.2	0	-	-	-	map00591;map03320	Metabolism;Organismal Systems	Lipid metabolism;Endocrine system	-	-	-	Linoleic acid metabolism;PPAR signaling pathway	1.8785	1.8191	0.901	0.0002306	0.002372	4.396	4.5255	4.5222	4.1805	4.9889	4.5425	4.0267	4.2213	4.6304	4.4465	4.4363	4.2547	4.6815	4.7639	4.6698	4.9572	4.6074	4.6966	5.0095	5.2558
pos_3167	Methohexital	metab_2125	yes	down	-	C07844	pos	151-83-7	295.165	2.87977	M+CH3OH+H	C14H18N2O3	54.4	0	HMDB0014617	-	-	-	-	-	Organoheterocyclic compounds	Diazines	Pyrimidines and pyrimidine derivatives	-	1.8771	1.9817	0.8576	0.02035	0.07428	3.1494	5.6939	5.0131	5.6943	3.1628	3.1599	5.1039	3.3565	4.5537	4.7064	5.4861	4.9838	4.8046	5.2868	5.1689	5.3721	5.5031	5.2395	5.1362	5.1612
pos_3584	Serylmethionine	metab_2524	yes	down	-	-	pos	3227-09-06	237.09	1.57752	M+H	C8H16N2O4S	0	48.4	HMDB0029045	-	-	-	-	-	Organic acids and derivatives	Carboxylic acids and derivatives	Amino acids, peptides, and analogues	-	1.8734	1.8737	0.8667	0.004577	0.02435	3.2765	4.7347	4.499	4.9826	3.29	3.2871	4.5718	3.2899	3.9954	4.2467	4.796	4.5765	4.5026	4.8465	4.8711	4.9191	4.9224	4.9109	4.7755	4.3021
pos_3532	Ile Thr	metab_2477	yes	down	-	-	pos	-	233.149	1.7025	M+H	C10H20N2O4	57.5	0	-	-	-	-	-	-	-	-	-	-	1.8701	1.9281	0.8765	0.01114	0.04663	3.8167	5.8008	4.9021	5.9508	3.663	3.6067	5.4026	4.3173	4.829	5.1266	5.7148	5.2905	5.1542	5.6656	5.6304	5.7244	5.729	5.6756	5.5869	5.3526
pos_1279	3-Hydroxyhexanoylcarnitine	metab_256	yes	up	-	-	pos	1469900-94-4	276.18	2.6145	M+H	C13H25NO5	0	34.5	HMDB0013131;HMDB0061630	-	-	-	-	-	Lipids and lipid-like molecules	Fatty Acyls	Fatty acid esters	-	1.8692	1.6832	1.1449	0.003459	0.01938	4.9271	4.8427	4.0836	4.0688	5.0085	4.9939	4.6082	5.0852	4.8642	4.6314	4.874	4.9934	4.5856	3.369	3.5995	4.2814	4.3973	4.835	4.0831	3.2989
pos_2957	5-Methoxyindoleacetate	metab_1924	yes	up	-	C05660	pos	3471-31-6	238.107	4.39795	M+CH3OH+H	C11H11NO3	0	31.8	PW_C002060;HMDB0004096	-	-	map00380	Metabolism	Amino acid metabolism	Organoheterocyclic compounds	Indoles and derivatives	Indolyl carboxylic acids and derivatives	Tryptophan metabolism	1.8665	1.7589	1.1171	2.589E-6	5.351E-5	4.3743	4.6043	4.3581	4.4461	4.4941	4.6072	4.2755	4.3624	4.2265	4.3764	4.6502	4.1309	4.191	3.8668	3.7873	3.6148	4.0491	3.6846	4.0604	4.1764
pos_3713	Cytidine	metab_2645	yes	up	-	C00475	pos	65-46-3	244.092	0.930683	M+H	C9H13N3O5	72.3	0	HMDB0248553;HMDB0000089;PW_C000061;MJDBOTE0000789	Nucleic acids	Nucleosides	map00240;map01100;map02010;map01232	Metabolism;Metabolism;Environmental Information Processing;Metabolism	Nucleotide metabolism;Global and overview maps;Membrane transport;Global and overview maps	Nucleosides, nucleotides, and analogues	Pyrimidine nucleosides	Not Available	Pyrimidine metabolism;Metabolic pathways;ABC transporters;Nucleotide metabolism	1.8597	1.7686	1.1164	0.0001479	0.001604	5.4928	5.2482	5.1209	5.1045	5.5558	5.7715	5.338	4.9847	4.8267	5.075	5.2671	5.0604	4.6685	4.6276	4.5656	4.5726	4.7636	4.3225	4.6761	5.5898
neg_1494	Isopentenyladenine	metab_4200	yes	up	-	C04083	neg	-	202.108	4.68872	M-H	C10H13N5	75.7	0	HMDB0245646;MJDBZSJ0000122	-	-	-	-	-	Organoheterocyclic compounds	Imidazopyrimidines	Purines and purine derivatives	-	1.8576	1.6985	1.0808	2.176E-7	9.979E-6	5.1876	5.2646	5.0714	5.1449	5.2451	5.3768	5.0212	5.1641	5.0345	5.1507	5.3334	4.9931	4.8502	4.8211	4.7196	4.7825	4.8287	4.4473	4.9702	4.9281
pos_3011	Leu Pro Ile	metab_1980	yes	down	-	-	pos	-	342.238	3.82373	M+H	C17H31N3O4	86.6	0	-	-	-	-	-	-	-	-	-	-	1.8576	1.919	0.8601	0.009695	0.04237	3.2115	5.1734	4.2488	5.2467	3.2249	3.222	4.6724	3.2249	4.1034	4.4868	5.0403	4.6141	4.8162	4.9345	4.9493	5.0181	5.177	4.9842	4.9901	4.2565
pos_3108	Indole-3-Acetyl-L-Leucine	metab_2071	yes	up	-	-	pos	-	289.157	3.1531	M+H	C16H20N2O3	31.4	0	-	-	-	-	-	-	-	-	-	-	1.856	1.6399	1.208	0.03237	0.101	5.0123	4.6139	3.8911	4.7212	4.6853	4.5371	2.3157	4.6406	4.4932	4.5348	4.6219	3.1511	4.5005	4.3699	3.2788	3.2892	4.4767	2.5089	3.3729	4.3878
neg_95	Glycerophosphocholine	metab_7460	yes	down	-	C00670	neg	28319-77-9	302.101	0.561783	M+FA-H, 2M+FA-H, M+Cl	C8H20NO6P	84.8	0	HMDB0011228;HMDB0008195;HMDB0007930;HMDB0008360;HMDB0008785;HMDB0008622;HMDB0008787;HMDB0008127;HMDB0008226;HMDB0008260;HMDB0008392;HMDB0008228;HMDB0008719;HMDB0008620;HMDB0008455;HMDB0008194;HMDB0008293;HMDB0011226;HMDB0008554;HMDB0008621;HMDB0008456;HMDB0007995;HMDB0008652;HMDB0007895;HMDB0008589;HMDB0008258;HMDB0011224;HMDB0011227;HMDB0007928;HMDB0008586;HMDB0008587;HMDB0008457;HMDB0007994;HMD…	-	-	map00565;map00564;map05231	Metabolism;Metabolism;Human Diseases	Lipid metabolism;Lipid metabolism;Cancer: overview	Lipids and lipid-like molecules	Glycerophospholipids	Glycerophosphocholines	Ether lipid metabolism;Glycerophospholipid metabolism;Choline metabolism in cancer	1.8434	1.7147	0.9343	4.238E-6	9.267E-5	5.8756	6.0326	5.8506	6.032	5.8678	5.4811	5.6399	5.9644	5.9326	6.032	5.9996	5.9263	6.3631	6.1463	6.143	6.1368	6.3366	6.3756	6.5204	6.5558
pos_1119	Val Met	metab_110	yes	down	-	-	pos	-	249.126	1.95942	M+H	C10H20N2O3S	43.3	0	-	-	-	-	-	-	-	-	-	-	1.8269	1.9504	0.8656	0.01889	0.07022	3.2904	5.5074	5.0903	5.5838	3.3038	3.698	5.3199	3.3038	4.7927	5.0562	5.4632	5.2527	5.1388	5.4782	5.4785	5.5518	5.5362	5.4916	5.3761	4.5782
neg_3352	Hypoxanthine	metab_6103	yes	up	-	C00262	neg	68-94-0	135.03	1.24275	M-H	C5H4N4O	97.2	0	HMDB0000157;PW_C000102	-	-	map01100;map01232;map00230	Metabolism;Metabolism;Metabolism	Global and overview maps;Global and overview maps;Nucleotide metabolism	Organoheterocyclic compounds	Imidazopyrimidines	Purines and purine derivatives	Metabolic pathways;Nucleotide metabolism;Purine metabolism	1.8202	1.6611	1.0595	3.996E-7	1.609E-5	6.8034	6.6301	6.4378	6.5446	6.8656	6.9806	6.5534	6.7065	6.5588	6.5927	6.5615	6.4902	6.3223	6.2555	6.2319	6.2574	6.298	6.2749	6.2066	6.4388
neg_1807	1-Palmitoylphosphatidylcholine	metab_4504	yes	up	-	C04230	neg	17364-16-8	540.33	6.23347	M+FA-H	C24H50NO7P	0	91.9	HMDB0010382;HMDB0256091	Lipids	Phospholipids	map00564;map05231	Metabolism;Human Diseases	Lipid metabolism;Cancer: overview	Lipids and lipid-like molecules	Glycerophospholipids	Glycerophosphocholines	Glycerophospholipid metabolism;Choline metabolism in cancer	1.8198	1.8699	1.0821	6.886E-5	0.0008684	5.5356	5.8754	5.9801	6.1491	5.6469	5.6246	5.9205	5.7196	6.0564	5.8952	5.9447	5.8863	5.2335	5.6369	5.2624	5.6908	5.0024	5.3443	5.5283	5.0003
neg_3768	Cytarabine	metab_6478	yes	down	-	C02961	neg	147-94-4	242.08	0.561783	M-H	C9H13N3O5	0	31.3	HMDB0248553;HMDB0015122	-	-	-	-	-	Nucleosides, nucleotides, and analogues	Pyrimidine nucleosides	Not Available	-	1.8151	1.6963	0.9378	3.148E-6	7.643E-5	6.0126	6.1228	5.984	6.1461	6.0092	5.6794	5.8053	6.0723	6.0386	6.1337	6.1036	6.0512	6.4802	6.2826	6.2331	6.238	6.4438	6.4807	6.624	6.6963
neg_1450	4-Diphenylacetoxy-n-methylpiperidine	metab_4153	yes	up	-	-	neg	-	330.149	3.90332	M+Na-2H	C20H23NO2	0	34.7	HMDB0246413	-	-	-	-	-	Benzenoids	Benzene and substituted derivatives	Diphenylmethanes	-	1.8128	1.6367	1.1685	0.01122	0.04789	4.592	4.344	3.5479	4.1234	4.4348	3.8988	2.9237	4.3156	4.4438	4.5306	4.3289	3.9531	4.3467	4.2112	3.1888	2.901	4.2957	3.0134	3.611	3.9008
neg_1327	ALA-ILE	metab_4022	yes	down	-	-	neg	29727-65-9	201.124	2.64865	M-H	C9H18N2O3	55.9	0	HMDB0028690	-	-	-	-	-	Organic acids and derivatives	Carboxylic acids and derivatives	Amino acids, peptides, and analogues	-	1.7974	1.8973	0.8742	0.01688	0.06415	3.5918	5.3347	5.0937	5.4915	3.6169	2.7391	5.1405	4.1707	4.8124	4.889	5.2996	5.1074	5.0783	5.3187	5.305	5.4091	5.3812	5.3195	5.2603	4.82
pos_1073	Pro-Pro-Pro	metab_69	yes	up	-	-	pos	-	310.175	1.8819	M+H	C15H23N3O4	0	49.3	HMDB0256689	-	-	-	-	-	Organic acids and derivatives	Carboxylic acids and derivatives	Amino acids, peptides, and analogues	-	1.7956	1.6328	1.0892	6.069E-5	0.0007834	5.6677	5.5819	5.169	5.5439	5.6693	5.3493	5.2078	5.6976	5.5824	5.4416	5.3309	5.2682	5.4033	4.8722	4.9077	4.7513	5.3108	4.9375	5.1455	5.3415
pos_3498	Scolymoside	metab_2438	yes	up	-	C12630	pos	25694-72-8	559.15	1.74922	M+H-2H2O	C27H30O15	0	66.3	HMDB0005799	-	-	-	-	-	Phenylpropanoids and polyketides	Tannins	Hydrolyzable tannins	-	1.7908	1.7193	1.0656	1.746E-8	9.372E-7	6.1049	6.2131	6.3596	6.1993	6.192	6.3042	6.313	5.9917	6.0533	6.1711	6.2438	6.2875	5.6869	5.8975	5.8902	5.9122	5.7133	5.733	5.8016	5.7652
pos_841	Rhizoxin	metab_3538	yes	down	-	-	pos	-	224.103	0.86835	M+2Na+H	C35H47NO9	0	31.3	HMDB0257197	-	-	-	-	-	Lipids and lipid-like molecules	Prenol lipids	Terpene lactones	-	1.7847	1.6082	0.9132	9.206E-6	0.0001606	4.1332	4.4591	4.1172	4.3382	3.778	4.3561	4.387	4.1554	4.3233	4.2533	4.5087	4.7089	4.5466	4.8162	4.6775	4.7177	4.6598	4.7673	4.7066	4.7165
pos_596	Glycerylphosphorylcholine	metab_3298	yes	down	-	C00670	pos	28319-77-9	296.065	0.674383	M+Na, M+K	C8H20NO6P	0	69.4	HMDB0000086;HMDB0252858	-	-	map00565;map00564;map05231	Metabolism;Metabolism;Human Diseases	Lipid metabolism;Lipid metabolism;Cancer: overview	Lipids and lipid-like molecules	Glycerophospholipids	Glycerophosphocholines	Ether lipid metabolism;Glycerophospholipid metabolism;Choline metabolism in cancer	1.7821	1.6105	0.9387	3.756E-5	0.0005295	6.4848	6.7514	6.5318	6.7618	6.523	6.0204	6.3338	6.5884	6.5977	6.75	6.6747	6.6281	7.0306	6.8824	6.8282	6.794	7.0438	7.0822	7.2476	7.2443
pos_3378	Pipecolic acid	metab_2324	yes	down	-	C00408	pos	535-75-1;3105-95-1	281.149	2.04495	2M+Na	C6H11NO2	0	50.4	HMDB0000070;HMDB0000716	-	-	map01100;map00310	Metabolism;Metabolism	Global and overview maps;Amino acid metabolism	Organic acids and derivatives	Carboxylic acids and derivatives	Amino acids, peptides, and analogues	Metabolic pathways;Lysine degradation	1.7785	1.8685	0.8824	0.01688	0.06421	3.5125	5.9309	5.0552	5.9298	3.9403	3.5231	5.4775	4.6454	5.0107	5.2131	5.7677	5.4099	5.4054	5.6676	5.6307	5.7122	5.86	5.6812	5.6109	5.5098
pos_331	Ile Leu	metab_2257	yes	down	-	-	pos	-	245.186	3.09833	M+H, M+Na	C12H24N2O3	46.5	0	-	-	-	-	-	-	-	-	-	-	1.7764	1.9753	0.886	0.0302	0.09604	4.8498	6.6657	6.2886	6.7512	4.91	3.0804	6.5222	5.4113	6.2292	6.2994	6.6262	6.3943	6.4056	6.6627	6.6949	6.7625	6.7009	6.7787	6.6658	5.8024
neg_1773	Homoharringtonine	metab_4472	yes	up	-	-	neg	-	580.234	6.09845	M+Cl	C29H39NO9	0	66.5	HMDB0253207;HMDB0242691	-	-	-	-	-	Alkaloids and derivatives	Cephalotaxus alkaloids	Not Available	-	1.7752	1.7623	1.1918	0.02479	0.08626	4.3987	3.6048	4.8438	4.4968	4.6509	4.7024	4.3335	4.1646	4.8632	3.8063	4.5847	4.2801	3.7063	4.0352	3.9699	4.5032	2.2351	2.2294	4.3385	2.2282
pos_2929	Pantolactone	metab_1899	yes	down	-	C01012	pos	599-04-2	274.201	4.734	2M+NH4	C7H12O2	0	34.8	HMDB0059876;HMDB0303902	-	-	-	-	-	Organoheterocyclic compounds	Lactones	Gamma butyrolactones	-	1.77	1.8319	0.8767	0.002759	0.01642	4.2053	4.322	3.2416	4.2361	4.6763	4.5943	3.564	4.1693	4.399	3.2355	4.306	3.2392	4.8066	4.2194	4.2243	4.6347	4.8234	4.8457	4.5636	4.6505
pos_1540	N-Arachidonoyl Lysine	metab_486	yes	down	-	-	pos	-	455.322	5.04613	M+Na	C26H44N2O3	0	60.8	HMDB0241999	-	-	-	-	-	Not Available	Not Available	Not Available	-	1.7488	1.5928	0.861	0.03116	0.09815	3.3629	5.0938	3.3971	5.3477	3.3763	3.3734	3.8587	3.3763	3.3775	3.391	4.9751	3.464	3.3898	4.8349	4.5234	4.6823	4.9349	4.7921	4.4748	5.1326
neg_837	L-Quebrachitol	metab_7362	yes	down	-	C08257	neg	642-38-6	387.152	0.553833	2M-H	C7H14O6	0	72.8	HMDB0034221	-	-	-	-	-	Organic oxygen compounds	Organooxygen compounds	Alcohols and polyols	-	1.7402	1.6	0.926	8.782E-6	0.000161	4.5731	4.7261	4.8602	4.9464	4.6062	4.0996	4.5715	4.5149	4.7509	4.8393	4.6673	4.7352	5.0185	5.0845	5.0538	4.9961	5.0238	4.993	5.1383	5.0042
neg_2	Inosine	metab_4700	yes	up	-	C00294	neg	58-63-9	267.073	1.88075	M-H, 2M-H, 2M+FA-H, 3M-H, M+Cl, M+FA-H	C10H12N4O5	95	0	HMDB0247301;PW_C000127;HMDB0000195;MJDBOTE0000386	-	-	map01100;map02010;map01232;map00230	Metabolism;Environmental Information Processing;Metabolism;Metabolism	Global and overview maps;Membrane transport;Global and overview maps;Nucleotide metabolism	Nucleosides, nucleotides, and analogues	Purine nucleosides	Not Available	Metabolic pathways;ABC transporters;Nucleotide metabolism;Purine metabolism	1.7374	1.6478	1.0428	1.012E-8	1.237E-6	7.8044	7.9132	7.9733	7.9074	7.9107	7.9898	7.9695	7.6955	7.7593	7.8661	7.8959	7.9614	7.4704	7.6112	7.5995	7.6322	7.4658	7.5633	7.5603	7.4647
pos_3490	Anthralin	metab_2431	yes	down	-	C06831	pos	1143-38-0	249.053	1.76485	M+Na	C14H10O3	0	45.9	HMDB0244253;HMDB0248459;HMDB0248463	-	-	-	-	-	Benzenoids	Anthracenes	Not Available	-	1.737	1.736	0.8668	0.02055	0.07458	3.2573	4.4263	4.6219	4.4622	3.2707	3.2679	4.5952	3.2707	3.272	4.5192	4.6101	4.5258	3.7772	4.9323	4.7548	4.8289	4.6126	4.9322	5.094	3.2579
pos_1242	Ecgonine Methyl Ester	metab_223	yes	down	-	C12448	pos	7143-09-01	217.154	2.45875	M+NH4	C10H17NO3	81.6	0	HMDB0062751;HMDB0006406	-	-	map01100	Metabolism	Global and overview maps	Organic acids and derivatives	Carboxylic acids and derivatives	Amino acids, peptides, and analogues	Metabolic pathways	1.7343	1.6185	0.9265	2.475E-8	1.221E-6	4.2231	4.3168	4.4238	4.2605	4.4656	4.4521	4.2997	4.204	4.3118	4.2772	4.2906	4.3449	4.5879	4.5869	4.6536	4.6243	4.5971	4.6838	4.9228	4.8078
pos_3122	Gly Pro Phe	metab_2085	yes	down	-	-	pos	-	320.16	3.07498	M+H	C16H21N3O4	44.2	0	-	-	-	-	-	-	-	-	-	-	1.7331	1.6192	0.872	0.007835	0.03604	3.3557	4.7926	3.2845	4.7607	3.204	3.2011	3.9623	3.6737	3.6908	3.8424	4.489	4.1816	4.7081	4.2643	4.3811	4.3875	4.8872	4.3659	4.4474	4.9659
neg_1568	5'-o-Methylthymidine	metab_4274	yes	down	-	-	neg	-	277.082	5.63648	M+Na-2H	C11H16N2O5	0	69.8	HMDB0246885	-	-	-	-	-	Nucleosides, nucleotides, and analogues	Pyrimidine nucleosides	Pyrimidine 2''-deoxyribonucleosides	-	1.7321	1.6842	0.8424	0.004884	0.02589	2.8203	2.8241	2.8121	2.8009	2.8324	2.8579	2.8299	2.821	2.8279	2.8237	2.8215	2.8005	2.894	3.0947	4.2421	2.7951	3.0606	3.7223	2.8129	4.4785
pos_3884	Choline Phosphate	metab_2796	yes	down	-	C00588	pos	107-73-3;3616-04-4	184.073	0.552933	M+H	C5H14NO4P	55.6	0	HMDB0001565	-	-	map01100;map00564;map05231	Metabolism;Metabolism;Human Diseases	Global and overview maps;Lipid metabolism;Cancer: overview	Organic nitrogen compounds	Organonitrogen compounds	Quaternary ammonium salts	Metabolic pathways;Glycerophospholipid metabolism;Choline metabolism in cancer	1.727	1.5995	0.936	1.764E-7	6.132E-6	5.1975	5.3685	5.257	5.2855	5.2576	4.9899	5.097	5.3446	5.3359	5.233	5.2624	5.2099	5.6622	5.4926	5.4051	5.5152	5.5535	5.6344	5.7847	5.8234
neg_2307	LysoPI(20:4(5Z,8Z,11Z,14Z)/0:0)	metab_5036	yes	up	-	-	neg	1246430-04-5	619.288	7.11293	M-H	C29H49O12P	0	59.5	HMDB0061690	-	-	-	-	-	Lipids and lipid-like molecules	Glycerophospholipids	Glycerophosphoinositols	-	1.726	1.6469	1.0746	1.138E-6	3.685E-5	4.8128	5.0049	5.0501	5.1669	4.7913	5.0163	4.9138	4.9513	5.0449	4.9797	4.887	5.03	4.458	4.4484	4.6938	4.662	4.6468	4.5887	4.5435	4.559
neg_269	2-(2-Chlorophenyl)-2-(6,7-dihydro-4H-thieno[3,2-c]pyridin-5-yl)propanedioic acid	metab_5420	yes	up	-	-	neg	-	386.005	1.69038	M+Cl, M+K-2H	C16H14ClNO4S	0	33.9	HMDB0257750	-	-	-	-	-	Organic acids and derivatives	Carboxylic acids and derivatives	Amino acids, peptides, and analogues	-	1.7247	1.5673	1.0665	1.767E-7	8.975E-6	5.3223	5.3615	5.1168	5.2858	5.2732	5.4447	5.2467	5.0882	5.0767	5.0671	5.2442	5.171	4.8524	4.8333	4.7171	5.0002	4.9685	4.8621	4.9416	5.0496
neg_1369	Threonylphenylalanine	metab_4065	yes	down	-	-	neg	16875-27-7	265.119	3.02785	M-H	C13H18N2O4	0	38.3	HMDB0029068	-	-	-	-	-	Organic acids and derivatives	Carboxylic acids and derivatives	Amino acids, peptides, and analogues	-	1.7228	1.8941	0.8595	0.03675	0.1125	2.8624	5.0781	4.7098	5.1543	2.8745	2.9	4.7992	2.863	4.4697	4.5537	4.9648	4.777	4.7322	5.0286	4.8677	5.0045	5.0918	5.0713	4.9432	3.5529
pos_3226	Homocarnosine	metab_2178	yes	down	-	C00884	pos	3650-73-5	241.129	2.5521	M+H	C10H16N4O3	0	51.3	HMDB0000745	-	-	map01100;map00330	Metabolism;Metabolism	Global and overview maps;Amino acid metabolism	Organic acids and derivatives	Peptidomimetics	Hybrid peptides	Metabolic pathways;Arginine and proline metabolism	1.7221	1.5945	0.9375	8.921E-11	1.516E-8	4.9272	4.9376	4.8868	4.9987	4.8186	4.8977	4.9206	4.9389	4.9953	4.9998	4.9554	5.1576	5.2771	5.3506	5.2943	5.3053	5.2824	5.3599	5.2917	5.2143
neg_1177	Deoxyribose	metab_3867	yes	up	-	C01801	neg	533-67-5	133.05	1.81492	M-H	C5H10O4	44.8	0	HMDB0003224;HMDB0245099	Carbohydrates	Monosaccharides	map01100;map00030	Metabolism;Metabolism	Global and overview maps;Carbohydrate metabolism	Organic oxygen compounds	Organooxygen compounds	Carbohydrates and carbohydrate conjugates	Metabolic pathways;Pentose phosphate pathway	1.7173	1.5717	1.0822	2.636E-6	6.696E-5	4.3925	4.4029	4.3948	4.5012	4.3985	4.3429	4.369	4.5299	4.5369	4.5092	4.371	4.4958	4.3831	4.0523	3.9919	4.2583	4.2955	3.7757	4.1018	4.0027
neg_3239	Methionyl-Glutamine	metab_5986	yes	down	-	-	neg	-	276.102	1.87675	M-H	C10H19N3O4S	0	40.8	HMDB0028971	-	-	-	-	-	Organic acids and derivatives	Carboxylic acids and derivatives	Amino acids, peptides, and analogues	-	1.7087	1.7921	0.8678	0.02463	0.0859	3.0184	4.39	4.3589	4.5322	3.0305	3.056	4.4848	3.019	3.7801	4.1963	4.5051	4.5566	4.1033	4.8303	4.6976	4.8654	4.3884	4.8194	4.6513	3.0113
neg_3214	Glucosamine	metab_7513	yes	up	-	C00329	neg	3416-24-8;14257-69-3	160.061	1.88725	M-H2O-H	C6H13NO5	0	39.8	HMDB0242589;HMDB0001514;PW_C001167;HMDB0245095;HMDB0030091	Carbohydrates	Monosaccharides	map01100;map00520;map01250	Metabolism;Metabolism;Metabolism	Global and overview maps;Carbohydrate metabolism;Global and overview maps	Organic oxygen compounds	Organooxygen compounds	Carbohydrates and carbohydrate conjugates	Metabolic pathways;Amino sugar and nucleotide sugar metabolism;Biosynthesis of nucleotide sugars	1.7033	1.5574	1.1567	0.001519	0.01042	3.5141	3.291	2.974	2.9764	3.708	3.6678	3.0097	3.7129	3.1753	2.6693	3.6318	3.0087	2.6671	2.6472	2.6512	3.192	3.2974	2.66	2.9212	2.7649
pos_3351	L-Hypoglycin A	metab_2297	yes	down	-	C08287	pos	156-56-9	300.191	2.1542	2M+NH4	C7H11NO2	0	44.7	HMDB0029427	-	-	-	-	-	Organic acids and derivatives	Carboxylic acids and derivatives	Amino acids, peptides, and analogues	-	1.6857	1.702	0.8796	0.00832	0.03754	3.2344	5.018	3.8061	5.1018	3.735	3.245	4.3426	3.9984	4.5601	4.4506	4.8804	4.4051	5.0192	4.6439	4.8033	4.8118	5.3214	4.8229	4.8931	4.3631
pos_3647	Ile Arg	metab_2583	yes	down	-	-	pos	-	288.202	1.17967	M+H	C12H25N5O3	70.3	0	-	-	-	-	-	-	-	-	-	-	1.6672	1.7725	0.8832	0.0266	0.08848	3.5114	5.4663	4.5474	5.5921	3.5248	3.5219	5.0688	3.5248	3.983	4.7013	5.3796	4.8917	4.5339	5.2496	5.1283	5.2792	5.2503	5.3095	5.13	4.6963
pos_1705	N(6)-(Octanoyl)lysine	metab_653	yes	down	-	-	pos	-	586.451	5.91965	2M+ACN+H	C14H28N2O3	0	47.7	HMDB0011684	-	-	-	-	-	Organic acids and derivatives	Carboxylic acids and derivatives	Amino acids, peptides, and analogues	-	1.6665	1.3934	0.8888	0.03772	0.1125	4.37	5.0914	4.895	4.5433	4.804	3.8031	4.9833	3.806	3.9579	5.3082	3.8344	3.8203	4.5066	5.2609	3.8223	3.8281	4.6716	5.5151	5.7646	5.5856
pos_1202	5'-Methylthioadenosine	metab_183	yes	up	-	C00170	pos	2457-80-9	298.096	2.3337	M+H	C11H15N5O3S	98.4	0	PW_C000910;HMDB0001173	-	-	map01100;map00270	Metabolism;Metabolism	Global and overview maps;Amino acid metabolism	Nucleosides, nucleotides, and analogues	5''-deoxyribonucleosides	5''-deoxy-5''-thionucleosides	Metabolic pathways;Cysteine and methionine metabolism	1.662	1.5077	1.054	7.509E-7	1.883E-5	6.3351	6.3627	6.3206	6.3195	6.3236	6.3591	6.3529	6.2434	6.2457	6.5105	6.3759	6.1467	6.1034	6.0156	6.0429	6.06	6.0108	5.8043	5.9197	5.7521
neg_3337	3-Hydroxycinnamoylglycine sulfate	metab_6089	yes	down	-	-	neg	-	321.999	1.27448	M+Na-2H	C11H11NO7S	0	32.9	HMDB0304916	-	-	-	-	-	Not Available	Not Available	Not Available	-	1.6603	1.6714	0.8992	0.007399	0.03563	3.7573	4.6837	5.005	4.8076	4.0999	3.1332	4.7176	4.0015	4.6499	4.7426	4.6954	4.8244	4.7953	4.954	4.9438	5.078	4.7735	4.9977	4.9822	4.481
pos_904	Hydroxyprolyl-Leucine	metab_3596	yes	up	-	-	pos	-	245.149	1.14077	M+H	C11H20N2O4	0	33.7	HMDB0028867	-	-	-	-	-	Organic acids and derivatives	Carboxylic acids and derivatives	Amino acids, peptides, and analogues	-	1.6583	1.5394	1.0639	0.0001727	0.001809	6.5648	6.6283	6.8869	6.7829	6.8453	6.7398	6.6916	6.5999	6.599	6.3982	6.7444	7.0514	6.5252	6.109	6.4842	6.2111	6.1668	5.8191	6.4031	6.3579
pos_994	Asparaginyl-Proline	metab_3678	yes	down	-	-	pos	-	212.103	1.64773	M+H-H2O	C9H15N3O4	0	58	HMDB0028739	-	-	-	-	-	Organic acids and derivatives	Carboxylic acids and derivatives	Amino acids, peptides, and analogues	-	1.656	1.5498	0.9366	1.899E-10	2.389E-8	4.5974	4.5733	4.4647	4.5858	4.6196	4.5013	4.558	4.5966	4.6612	4.6748	4.6196	4.7293	4.8751	4.9486	4.9804	4.9165	4.9592	4.8918	4.9401	4.8082
pos_3293	Isoleucyl-Tyrosine	metab_2239	yes	down	-	-	pos	-	295.165	2.3572	M+H	C15H22N2O4	0	41.4	HMDB0028919	-	-	-	-	-	Organic acids and derivatives	Carboxylic acids and derivatives	Amino acids, peptides, and analogues	-	1.6509	1.7698	0.8779	0.02248	0.07917	3.1915	5.0817	4.4815	5.2518	3.2049	3.202	4.7243	3.2049	4.2912	4.3615	5.0694	4.6667	4.4592	4.898	4.758	4.9664	4.8149	4.8979	4.7495	4.4906
neg_496	N2-Acetyl-L-ornithine	metab_7008	yes	up	-	C00437	neg	6205-08-09	173.092	0.633283	M-H, M+Cl	C7H14N2O3	69.4	0	HMDB0003357	-	-	map01100;map01210;map00220;map01230	Metabolism;Metabolism;Metabolism;Metabolism	Global and overview maps;Global and overview maps;Amino acid metabolism;Global and overview maps	Organic acids and derivatives	Carboxylic acids and derivatives	Amino acids, peptides, and analogues	Metabolic pathways;2-Oxocarboxylic acid metabolism;Arginine biosynthesis;Biosynthesis of amino acids	1.65	1.4948	1.0654	3.264E-7	1.347E-5	4.9507	4.9312	4.6015	4.9131	4.949	4.9205	4.8679	4.9667	4.9155	4.8797	4.8284	4.93	4.5315	4.626	4.481	4.6287	4.7144	4.4917	4.5764	4.719
pos_1641	(11Z,14Z)-Eicosadienoylcarnitine	metab_587	yes	down	-	-	pos	-	474.356	5.77927	M+Na	C27H49NO4	0	78.8	LMFA07070011;HMDB0240747	-	-	-	-	-	Lipids and lipid-like molecules	Fatty Acyls	Fatty acid esters	-	1.6477	1.5972	0.8937	0.004218	0.0228	3.922	3.9539	3.9562	3.955	3.9354	4.7244	3.9569	3.9354	3.9367	3.9502	3.9638	3.9498	4.023	4.2419	5.1907	4.9013	3.9513	4.0256	4.6865	4.9105
neg_3209	Phosphoribosyl formamidocarboxamide	metab_5960	yes	up	-	C04734	neg	13018-54-7	365.05	1.88725	M-H	C10H15N4O9P	0	36.8	PW_C001111;HMDB0001439	-	-	map01100;map00230	Metabolism;Metabolism	Global and overview maps;Nucleotide metabolism	Nucleosides, nucleotides, and analogues	Imidazole ribonucleosides and ribonucleotides	1-ribosyl-imidazolecarboxamides	Metabolic pathways;Purine metabolism	1.6434	1.5269	1.0489	1.897E-10	7.831E-8	5.9498	5.9812	5.8797	5.9597	6.0285	6.0816	6.0151	5.8437	5.8898	5.9952	5.9591	5.9956	5.6642	5.7566	5.7124	5.662	5.629	5.6968	5.7084	5.6386
pos_228	Glutamylisoleucine	metab_1246	yes	down	-	-	pos	5879-22-1	261.144	1.66338	M+H-H2O, M+H	C11H20N2O5	0	56.4	HMDB0028822	-	-	-	-	-	Organic acids and derivatives	Carboxylic acids and derivatives	Amino acids, peptides, and analogues	-	1.6386	1.5046	0.9224	3.166E-5	0.0004573	4.2071	4.6473	4.099	4.6213	4.2774	4.2721	4.4117	4.4546	4.4521	4.1405	4.6566	4.805	4.7876	4.8088	5.0266	4.7823	4.8937	4.6921	4.7854	4.6913
neg_3727	D-Sorbitol	metab_6443	yes	up	-	C00794	neg	50-70-4	181.071	0.577567	M-H	C6H14O6	30.5	0	HMDB0000247;MJDBOTE0001050	Carbohydrates	Monosaccharides	map01100;map05415;map00051;map02010;map00052	Metabolism;Human Diseases;Metabolism;Environmental Information Processing;Metabolism	Global and overview maps;Cardiovascular disease;Carbohydrate metabolism;Membrane transport;Carbohydrate metabolism	Organic oxygen compounds	Organooxygen compounds	Carbohydrates and carbohydrate conjugates	Metabolic pathways;Diabetic cardiomyopathy;Fructose and mannose metabolism;ABC transporters;Galactose metabolism	1.6361	1.4987	1.0857	0.0004948	0.004179	5.0661	4.891	4.6209	4.7863	5.2119	5.219	4.7419	4.681	4.5989	4.7851	4.9977	4.6025	4.6578	4.6547	4.4102	4.4083	4.602	4.259	4.7673	4.6803
pos_1260	Ara-HX	metab_241	yes	up	-	-	pos	7013-16-3	307.043	2.50548	M+K	C10H12N4O5	0	46.8	HMDB0247301;HMDB0003040	-	-	-	-	-	Nucleosides, nucleotides, and analogues	Purine nucleosides	Not Available	-	1.6319	1.5827	1.0601	3.789E-7	1.063E-5	5.7813	5.8681	6.0115	5.8757	5.8826	5.9904	5.9933	5.6798	5.8223	5.8827	5.8811	5.9988	5.4174	5.6268	5.5804	5.6916	5.3962	5.5972	5.5783	5.3758
neg_3201	Glucose pyruvate lactate	metab_5954	yes	up	-	-	neg	-	335.061	1.9022	M-H2O-H	C12H18O12	0	63.2	HMDB0252788	-	-	-	-	-	Organic oxygen compounds	Organooxygen compounds	Carbohydrates and carbohydrate conjugates	-	1.6304	1.5119	1.0543	7.046E-10	2.326E-7	5.3835	5.3883	5.4437	5.3566	5.4341	5.5783	5.4337	5.333	5.3148	5.3413	5.4089	5.4037	5.0796	5.1583	5.1629	5.1684	5.0436	5.1174	5.0997	5.1147
pos_1631	16-Hydroxyhexadecanoylcarnitine	metab_576	yes	down	-	-	pos	-	416.336	5.76373	M+H	C23H45NO5	0	39.3	HMDB0241458	-	-	-	-	-	Lipids and lipid-like molecules	Fatty Acyls	Fatty acid esters	-	1.6267	1.8663	0.9008	0.01953	0.07196	5.6246	4.926	4.361	4.2236	5.8905	6.2415	5.0467	5.0852	5.0207	3.7439	5.1533	4.9258	5.5225	5.651	5.9169	5.7686	5.2892	5.5968	5.2275	5.9778
pos_1347	(3Z,5E)-Hepta-3,5-dienoylcarnitine	metab_312	yes	up	-	-	pos	-	302.196	3.00468	M+CH3OH+H	C14H23NO4	0	77.1	HMDB0241692	-	-	-	-	-	Lipids and lipid-like molecules	Fatty Acyls	Fatty acid esters	-	1.6253	1.5887	1.0866	5.541E-5	0.0007243	5.0363	5.1418	4.8893	4.8676	5.1689	5.2351	5.0897	5.1356	4.9185	4.88	5.2034	5.2372	4.6002	4.3632	4.5662	4.639	4.5056	4.9453	4.8497	4.3282
pos_1000	Leu Gln	metab_2	yes	down	-	-	pos	-	260.16	1.67122	M+H	C11H21N3O4	82	0	-	-	-	-	-	-	-	-	-	-	1.619	1.7513	0.9016	0.028	0.09115	4.7522	6.2344	5.5007	6.3508	4.7547	3.2634	5.9227	5.1535	5.521	5.6736	6.1599	5.8117	5.7751	6.0596	6.0694	6.1461	6.1817	6.1486	6.0488	5.8293
pos_3356	Glucaric acid	metab_2301	yes	up	-	C00818	pos	87-73-0	252.072	2.12302	M+ACN+H	C6H10O8	0	32.6	LMFA01170108;HMDB0000663	-	-	map01100;map00053	Metabolism;Metabolism	Global and overview maps;Carbohydrate metabolism	Organic oxygen compounds	Organooxygen compounds	Carbohydrates and carbohydrate conjugates	Metabolic pathways;Ascorbate and aldarate metabolism	1.6167	1.5651	1.165	0.007544	0.03514	4.1512	3.3431	4.1054	3.0587	4.383	4.6261	4.1155	3.8265	3.1073	3.0538	3.0675	3.5484	3.2042	3.0734	3.0554	3.1795	3.0549	3.0629	3.0636	3.0263
pos_3382	Isoguvacine	metab_3697	yes	down	-	C10128	pos	499-04-7;64603-90-3	255.133	2.01375	2M+H	C6H9NO2	0	31.6	HMDB0030352;HMDB0253644	-	-	-	-	-	Alkaloids and derivatives	Not Available	Not Available	-	1.6127	1.504	0.9254	0.0004223	0.00368	4.8913	5.0933	5.1422	5.1923	4.778	4.7383	5.2822	5.7053	5.7409	5.1255	5.1122	4.9719	5.4166	5.5934	5.4221	5.76	5.3596	5.5904	5.6412	5.5039
neg_3241	3-Hydroxybutanoic Acid	metab_7504	yes	up	-	C01089	neg	625-72-9;6168-83-8	103.039	1.87675	M-H	C4H8O3	78	0	HMDB0000011;HMDB0000442;MJDBOTE0001066	Organic acids	Carboxylic acids	map01100;map04024;map00650	Metabolism;Environmental Information Processing;Metabolism	Global and overview maps;Signal transduction;Carbohydrate metabolism	Organic acids and derivatives	Hydroxy acids and derivatives	Beta hydroxy acids and derivatives	Metabolic pathways;cAMP signaling pathway;Butanoate metabolism	1.6069	1.4646	1.0654	6.533E-5	0.0008459	5.6102	5.4644	5.161	5.4519	5.6622	5.5332	5.2477	5.7083	5.6271	5.2355	5.4864	5.3464	5.2051	5.0637	4.9305	4.9248	5.1411	5.021	5.0396	5.225
neg_847	Nitrofurazone	metab_7368	yes	up	-	C08042	neg	59-87-0	243.038	0.561783	M+FA-H	C6H6N4O4	0	31.5	HMDB0014480	-	-	-	-	-	Organoheterocyclic compounds	Furans	Nitrofurans	-	1.6057	1.4641	1.0655	8.027E-6	0.0001506	5.1123	4.991	4.9742	4.9468	5.285	5.2993	5.0613	5.1152	4.9786	4.8188	5.0229	5.0808	4.8433	4.6713	4.7025	4.7023	4.6349	4.5375	4.6976	4.9658
pos_3909	L-Glycine	metab_2821	yes	up	-	C00037	pos	-	76.0397	0.538233	M+H	C2H5NO2	47.3	0	-	Peptides;Hormones and transmitters	Amino acids;Neurotransmitters	map01100;map00630;map00310;map01200;map00230;map01240;map00730;map02010;map00860;map04978;map01230;map00120;map00480;map04080;map04974;map00260;map00440;map00470;map05230;map00970;map04721	Metabolism;Metabolism;Metabolism;Metabolism;Metabolism;Metabolism;Metabolism;Environmental Information Processing;Metabolism;Organismal Systems;Metabolism;Metabolism;Metabolism;Environmental Information Processing;Organismal Systems;Metabolism;Metabolism;Metabolism;Human Diseases;Genetic Information Processing;Organismal Systems	Global and overview maps;Carbohydrate metabolism;Amino acid metabolism;Global and overview maps;Nucleotide metabolism;Global and overview maps;Metabolism of cofactors and vitamins;Membrane transport;Metabolism of cofactors and vitamins;Digestive system;Global and overview maps;Lipid metabolism;Metabolism of other amino acids;Signaling molecules and interaction;Digestive system;Amino acid metaboli…	-	-	-	Metabolic pathways;Glyoxylate and dicarboxylate metabolism;Lysine degradation;Carbon metabolism;Purine metabolism;Biosynthesis of cofactors;Thiamine metabolism;ABC transporters;Porphyrin metabolism;Mineral absorption;Biosynthesis of amino acids;Primary bile acid biosynthesis;Glutathione metabolism;Neuroactive ligand-receptor interaction;Protein digestion and absorption;Glycine, serine and threoni…	1.6026	1.4624	1.1263	0.001946	0.01261	3.8216	3.9301	3.7452	3.9133	4.0492	4.0171	4.0334	3.6856	3.6434	4.0632	3.8217	3.7231	3.693	2.4421	3.199	3.509	3.7433	3.317	3.4163	4.0388
pos_1138	Met Val	metab_129	yes	down	-	-	pos	-	249.126	2.06058	M+H	C10H20N2O3S	32.6	0	-	-	-	-	-	-	-	-	-	-	1.591	1.699	0.879	0.01789	0.06748	3.1872	4.7133	4.4575	4.7512	3.2006	3.1978	4.5402	3.2006	3.7627	4.2398	4.5885	4.4543	4.4146	4.6419	4.6908	4.7938	4.7312	4.6695	4.5006	3.5292
pos_3868	2-Deoxystreptamine	metab_2784	yes	down	-	C02627	pos	2037-48-1	163.109	0.568033	M+H	C6H14N2O3	0	36.8	HMDB0245101	-	-	map00524	Metabolism	Biosynthesis of other secondary metabolites	Organic oxygen compounds	Organooxygen compounds	Alcohols and polyols	Neomycin, kanamycin and gentamicin biosynthesis	1.5902	1.5103	0.9095	0.002029	0.01294	3.8067	4.3927	4.5811	4.3918	3.8201	3.8173	4.573	3.8201	4.6485	4.7923	4.5218	4.8195	4.6324	4.5715	4.8083	4.7259	4.7367	4.9992	4.7337	4.5534
pos_828	D-Galactose 1-Phosphate	metab_3689	yes	down	-	C00446	pos	2255-14-3	261.037	0.775	M+H	C6H13O9P	52	0	HMDB0000645	-	-	map01100;map00520;map01250;map00052	Metabolism;Metabolism;Metabolism;Metabolism	Global and overview maps;Carbohydrate metabolism;Global and overview maps;Carbohydrate metabolism	Organic oxygen compounds	Organooxygen compounds	Carbohydrates and carbohydrate conjugates	Metabolic pathways;Amino sugar and nucleotide sugar metabolism;Biosynthesis of nucleotide sugars;Galactose metabolism	1.5838	1.4903	0.9008	0.006865	0.03292	3.667	3.6989	4.9701	4.5777	3.6804	3.6775	4.654	3.6804	4.4786	4.3929	4.5706	4.7504	4.301	4.8585	4.768	4.8698	4.3526	4.7905	4.7445	4.5942
neg_1387	Glutamylphenylalanine	metab_4085	yes	down	-	-	neg	20556-22-3	293.114	3.08937	M-H	C14H18N2O5	0	60.8	HMDB0029156	-	-	-	-	-	Organic acids and derivatives	Carboxylic acids and derivatives	Amino acids, peptides, and analogues	-	1.5799	1.7177	0.8867	0.02776	0.09297	3.3124	5.0516	4.6066	5.1598	3.3763	3.0076	4.791	3.5538	4.4271	4.6209	5.0391	4.8127	4.7544	4.9123	4.8164	4.9893	5.0174	4.9872	4.9675	4.1703
pos_276	Ala-Leu	metab_1731	yes	down	-	-	pos	3303-34-2	203.139	2.14647	M+H, M+Na	C9H18N2O3	66.6	0	HMDB0028691;HMDB0251509	-	-	-	-	-	Organic acids and derivatives	Carboxylic acids and derivatives	Amino acids, peptides, and analogues	-	1.5743	1.6883	0.9111	0.01714	0.06514	4.7003	6.0401	5.8456	6.1734	4.7365	3.9178	5.8231	4.9913	5.5317	5.6019	6.0146	5.845	5.7409	6.0285	5.9835	6.1042	6.0671	6.0079	5.9447	5.551
pos_1072	Phe Gln	metab_68	yes	down	-	-	pos	-	294.144	1.8819	M+H	C14H19N3O4	73.9	0	-	-	-	-	-	-	-	-	-	-	1.5674	1.7302	0.8902	0.02801	0.09115	3.3443	5.4504	4.6474	5.4187	3.4131	3.3549	5.0341	3.9179	4.6767	4.8189	5.2937	4.9355	4.9163	5.1278	5.0933	5.1593	5.302	5.1528	5.1071	4.7325
neg_2311	LysoPC(0:0/16:0)	metab_5040	yes	up	-	-	neg	66757-27-5	540.33	7.11293	M+FA-H	C24H50NO7P	0	86.9	HMDB0240262	-	-	-	-	-	Lipids and lipid-like molecules	Glycerophospholipids	Glycerophosphocholines	-	1.5618	1.6131	1.0652	0.0002057	0.002165	5.2891	5.6677	5.7378	5.864	5.4399	5.4832	5.6351	5.381	5.7831	5.6164	5.6723	5.514	5.0994	5.4004	5.1583	5.4956	5.0379	5.1657	5.4296	4.86
neg_3620	Deoxycoformycin	metab_6342	yes	up	-	C02267	neg	53910-25-1	267.11	0.633283	M-H	C11H16N4O4	41.9	0	HMDB0245535;HMDB0014692	-	-	-	-	-	Organoheterocyclic compounds	Imidazodiazepines	Not Available	-	1.5608	1.4179	1.0826	0.0001703	0.001837	4.3662	4.2656	4.1247	4.0618	4.3711	4.524	4.2591	4.4792	4.2356	4.1872	4.1408	4.2879	4.0567	3.5434	3.7098	3.8494	4.3032	3.7835	4.0546	4.0841
pos_244	9H-Purine-9-ol	metab_1402	yes	up	-	-	pos	-	137.046	1.74922	M+H-H2O, M+H	C5H4N4O	0	44	HMDB0247704	-	-	-	-	-	Organoheterocyclic compounds	Imidazopyrimidines	Purines and purine derivatives	-	1.558	1.4935	1.0389	4.876E-9	3.39E-7	7.633	7.686	7.7451	7.6892	7.6815	7.7979	7.7229	7.5247	7.5703	7.6327	7.67	7.7239	7.275	7.4449	7.4316	7.4689	7.3033	7.3906	7.3677	7.335
pos_3261	Isokobusone	metab_2210	yes	down	-	C16977	pos	24173-72-6	267.133	2.43528	M+2Na-H	C14H22O2	0	38	HMDB0036791	-	-	-	-	-	Organic oxygen compounds	Organooxygen compounds	Alcohols and polyols	-	1.5572	1.8001	0.8913	0.03712	0.1115	3.8735	5.6981	5.401	5.806	3.9397	3.2858	5.4782	4.2169	5.2053	5.2195	5.6237	5.4841	5.3685	5.7108	5.5947	5.7193	5.7194	5.7365	5.605	4.3812
pos_1195	5-Hydroxy-L-tryptophan	metab_174	yes	down	-	C00643	pos	4350-09-08	253.118	2.31038	M+CH3OH+H	C11H12N2O3	0	59.2	PW_C000358;HMDB0000472	-	-	map01100;map04726;map00380	Metabolism;Organismal Systems;Metabolism	Global and overview maps;Nervous system;Amino acid metabolism	Organoheterocyclic compounds	Indoles and derivatives	Tryptamines and derivatives	Metabolic pathways;Serotonergic synapse;Tryptophan metabolism	1.553	1.6574	0.9154	0.01446	0.05699	4.6815	6.0731	5.7817	6.1465	4.7072	4.2049	5.8551	5.0244	5.6185	5.692	6.0077	5.8902	5.8285	6.0034	6.0097	6.1141	6.0778	6.0525	5.9695	5.6431
pos_1027	3-Methylhistidine	metab_28	yes	down	-	C01152	pos	368-16-1	170.092	1.73377	M+H	C7H11N3O2	0	39.1	PW_C000364;HMDB0000479	-	-	map01100;map00340	Metabolism;Metabolism	Global and overview maps;Amino acid metabolism	Organic acids and derivatives	Carboxylic acids and derivatives	Amino acids, peptides, and analogues	Metabolic pathways;Histidine metabolism	1.5528	1.4363	0.9244	1.401E-5	0.0002305	3.798	3.8935	3.7619	4.1758	4.1601	3.7678	3.9475	4.2251	3.9905	3.6635	4.0036	4.1601	4.2831	4.2691	4.3399	4.2762	4.2689	4.2764	4.3696	4.1008
pos_977	N-Methyl-L-Histidine	metab_3661	yes	down	-	C03298	pos	24886-03-1	170.092	1.59303	M+H	C7H11N3O2	70.4	0	HMDB0255176	-	-	-	-	-	Organic acids and derivatives	Carboxylic acids and derivatives	Amino acids, peptides, and analogues	-	1.5524	1.4514	0.9452	7.199E-10	6.477E-8	4.7166	4.6967	4.7372	4.7201	4.7022	4.7516	4.7622	4.7283	4.7915	4.8264	4.7091	4.9662	4.9941	5.0398	5.0821	5.092	5.067	5.0153	5.0578	4.9277
neg_3461	Valylserine	metab_6197	yes	down	-	-	neg	13588-94-8	203.103	0.872433	M-H	C8H16N2O4	0	30.7	HMDB0029136	-	-	-	-	-	Organic acids and derivatives	Carboxylic acids and derivatives	Amino acids, peptides, and analogues	-	1.5512	1.5643	0.878	0.02176	0.07761	2.9192	4.8292	3.1865	4.8602	3.1979	2.9568	4.1383	3.3447	4.2285	4.0935	4.7192	4.3199	4.4495	4.3459	4.4506	4.5849	4.6934	4.5706	4.4399	4.4505
pos_1809	Hydroxyrepaglinide	metab_761	yes	up	-	-	pos	-	510.292	6.23995	M+ACN+H	C27H36N2O5	0	79.9	HMDB0060979	-	-	-	-	-	Organoheterocyclic compounds	Piperidines	Phenylpiperidines	-	1.5488	1.4214	1.0707	0.0006814	0.005471	5.9257	5.4958	5.6735	5.9331	5.2688	5.6719	5.4275	5.7029	5.6008	5.663	5.3691	5.7359	5.6461	4.728	5.2418	5.212	5.1609	5.5452	5.302	5.1381
neg_3635	Uridine diphosphate-N-acetylglucosamine	metab_6356	yes	up	-	C00043	neg	528-04-1	606.074	0.6253	M-H	C17H27N3O17P2	46.1	0	HMDB0000290;PW_C000196	-	-	map01100;map01250;map00563;map00520;map00524;map05415;map04931	Metabolism;Metabolism;Metabolism;Metabolism;Metabolism;Human Diseases;Human Diseases	Global and overview maps;Global and overview maps;Glycan biosynthesis and metabolism;Carbohydrate metabolism;Biosynthesis of other secondary metabolites;Cardiovascular disease;Endocrine and metabolic disease	Nucleosides, nucleotides, and analogues	Pyrimidine nucleotides	Pyrimidine nucleotide sugars	Metabolic pathways;Biosynthesis of nucleotide sugars;Glycosylphosphatidylinositol (GPI)-anchor biosynthesis;Amino sugar and nucleotide sugar metabolism;Neomycin, kanamycin and gentamicin biosynthesis;Diabetic cardiomyopathy;Insulin resistance	1.546	1.607	1.0757	0.005568	0.02824	5.3777	5.5463	6.3299	5.8475	5.2204	5.1242	6.0711	5.1416	5.6031	5.5212	5.6699	6.0957	5.429	5.1226	5.244	5.3889	5.367	5.0211	5.3131	5.2204
neg_2724	Arachidic Acid	metab_5456	yes	up	-	C06425	neg	506-30-9	311.295	5.78228	M-H	C20H40O2	32.5	0	LMFA01010020;HMDB0002212;MJDBOTE0000517	Lipids	Fatty acids	map01040	Metabolism	Lipid metabolism	Lipids and lipid-like molecules	Fatty Acyls	Fatty acids and conjugates	Biosynthesis of unsaturated fatty acids	1.546	1.5652	1.1495	0.01213	0.05069	4.119	3.1784	3.0365	3.0504	4.3623	4.6069	3.3274	3.9232	3.0774	3.0731	3.7261	3.0499	3.0709	3.0509	3.055	3.0446	3.0696	3.0638	3.0623	3.348
neg_2984	Valylleucine	metab_5723	yes	down	-	-	neg	3989-97-7	229.155	3.14872	M-H	C11H22N2O3	0	47.8	HMDB0029131	-	-	-	-	-	Organic acids and derivatives	Carboxylic acids and derivatives	Amino acids, peptides, and analogues	-	1.5451	1.7599	0.9012	0.04497	0.1296	4.1454	5.9738	5.6669	6.0891	3.9877	3.5381	5.7329	4.6537	5.4946	5.5455	5.9178	5.7551	5.6511	5.8814	5.7815	5.9417	5.9148	5.9073	5.8044	4.8813
pos_1364	(R)-2,3-Dihydroxy-3-methylvalerate	metab_327	yes	up	-	C06007	pos	562-43-6	190.107	3.11397	M+ACN+H	C6H12O4	0	35.7	HMDB0012140	-	-	map01100;map01210;map01230;map00290	Metabolism;Metabolism;Metabolism;Metabolism	Global and overview maps;Global and overview maps;Global and overview maps;Amino acid metabolism	Lipids and lipid-like molecules	Fatty Acyls	Fatty acids and conjugates	Metabolic pathways;2-Oxocarboxylic acid metabolism;Biosynthesis of amino acids;Valine, leucine and isoleucine biosynthesis	1.5425	1.4051	1.0878	0.0001259	0.001417	4.1739	4.3262	3.9869	4.2017	4.3252	4.4257	4.1025	4.2584	4.0846	4.1923	4.3558	4.1329	3.9291	3.9802	4.0042	3.7663	4.0265	3.2508	4.1028	3.953
neg_2541	N-[(3a,5b,7a)-3-hydroxy-24-oxo-7-(sulfooxy)cholan-24-yl]-Glycine	metab_5269	yes	up	-	C01324	neg	67030-55-1	564.24	6.14098	M+Cl	C26H43NO8S	0	30.1	HMDB0002496	-	-	-	-	-	Homogeneous non-metal compounds	Homogeneous halogens	Not Available	-	1.5323	1.4678	1.071	0.0002627	0.00262	4.7978	4.888	4.9668	5.1483	4.9563	4.8239	4.8361	4.697	5.1597	5.0091	4.9185	4.7928	4.8067	4.1367	4.3091	4.7415	4.4327	4.6752	4.8362	4.4112
pos_260	Glu Tyr	metab_1567	yes	down	-	-	pos	-	311.123	1.91303	M+H-H2O, M+H	C14H18N2O6	73.9	0	-	-	-	-	-	-	-	-	-	-	1.5319	1.6635	0.9027	0.02251	0.07917	3.7873	5.5215	4.6575	5.5275	3.8577	3.6652	5.1248	4.3131	4.727	4.8638	5.4345	5.1905	4.9628	5.3712	5.2449	5.5006	5.3347	5.4997	5.2164	4.7145
pos_3891	Linatine	metab_2804	yes	down	-	C05939	pos	10139-06-7	224.103	0.545633	M+H-2H2O	C10H17N3O5	0	62	HMDB0038516	-	-	map00470	Metabolism	Metabolism of other amino acids	Organic acids and derivatives	Carboxylic acids and derivatives	Amino acids, peptides, and analogues	D-Amino acid metabolism	1.5286	1.4403	0.9574	1.675E-10	2.228E-8	5.9896	5.9834	5.9458	5.9472	5.9745	5.9582	5.9883	6.0482	6.0324	5.9798	5.9531	6.1384	6.2185	6.3085	6.2736	6.3733	6.2517	6.2671	6.2651	6.1049
neg_1201	Diazepam	metab_3892	yes	up	-	C06948	neg	439-14-5	305.047	1.88075	M+Na-2H	C16H13ClN2O	0	49.4	HMDB0014967	-	-	-	-	-	Organoheterocyclic compounds	Benzodiazepines	1,4-benzodiazepines	-	1.5265	1.4377	1.0534	1.102E-7	6.616E-6	5.0958	5.1296	5.1958	5.096	5.1844	5.2424	5.1937	4.9868	5.0369	5.0852	5.1175	5.217	4.7445	4.9418	4.8842	4.8755	4.7736	4.8613	4.8716	4.826
neg_3618	N-Acetyl-a-neuraminic acid	metab_6339	yes	up	-	C19909	neg	21646-00-4	290.088	0.633283	M-H2O-H	C11H19NO9	0	42.4	HMDB0000773	-	-	-	-	-	Organic oxygen compounds	Organooxygen compounds	Carbohydrates and carbohydrate conjugates	-	1.5255	1.4135	1.0524	8.043E-7	2.746E-5	5.4576	5.4164	5.2248	5.3771	5.3453	5.4736	5.4193	5.4815	5.4291	5.4357	5.3527	5.4648	4.9944	5.1969	5.0071	5.1162	5.0586	5.3008	5.2859	5.3125
pos_3301	FAPy-adenine	metab_2248	yes	up	-	C06502	pos	5122-36-1	136.062	2.3337	M+H-H2O	C5H7N5O	0	55.4	HMDB0004816	-	-	-	-	-	Organoheterocyclic compounds	Diazines	Pyrimidines and pyrimidine derivatives	-	1.5247	1.3805	1.0548	6.418E-7	1.65E-5	5.2257	5.2576	5.2266	5.2107	5.2093	5.2877	5.2575	5.1889	5.1752	5.3947	5.2907	5.069	5.0554	4.9764	4.9937	4.9978	4.9742	4.8175	4.9104	4.7617
neg_556	Gamma-Glutamylglutamic acid	metab_7073	yes	down	-	C05282	neg	1116-22-9	275.088	0.633283	M-H, 3M-H	C10H16N2O7	0	63.9	HMDB0011737	-	-	-	-	-	Organic acids and derivatives	Carboxylic acids and derivatives	Amino acids, peptides, and analogues	-	1.5221	1.6175	0.9165	0.01945	0.07136	4.5664	5.5443	5.4794	5.7055	4.4773	3.871	5.5322	4.7462	5.4012	5.2255	5.5113	5.4193	5.2974	5.6572	5.7312	5.9416	5.4473	5.7927	5.6194	4.8326
neg_1053	Glucoibervirin	metab_3751	yes	up	-	-	neg	-	442.009	1.05277	M+Cl	C11H21NO9S3	0	56.8	HMDB0303666	-	-	-	-	-	Organic oxygen compounds	Organooxygen compounds	Carbohydrates and carbohydrate conjugates	-	1.5197	1.3922	1.0683	0.0004175	0.003686	5.214	5.1641	4.7053	5.1166	5.2557	5.3459	4.9815	5.0391	5.1776	5.2736	5.0851	5.2393	5.0327	4.8128	4.4159	5.0329	5.0316	4.9303	4.8225	4.4245
pos_1374	Val Trp	metab_333	yes	down	-	-	pos	-	304.165	3.1999	M+H	C16H21N3O3	73.1	0	-	-	-	-	-	-	-	-	-	-	1.5181	1.7056	0.8878	0.03762	0.1124	3.2679	5.3059	4.5537	5.4298	3.2813	3.2784	4.7856	3.2813	4.4894	4.5342	5.2101	4.717	4.7367	4.9199	4.821	4.9452	5.1651	5.0256	4.7953	4.5331
neg_1271	O-Desmethyl-lacosamide	metab_3963	yes	down	-	-	neg	-	281.114	2.24145	M+FA-H	C12H16N2O3	0	31.8	HMDB0060855	-	-	-	-	-	Organic acids and derivatives	Carboxylic acids and derivatives	Amino acids, peptides, and analogues	-	1.5149	1.6528	0.8791	0.03719	0.1131	2.9129	4.8601	3.9988	4.969	2.925	2.9505	4.4487	2.9136	4.0417	4.2174	4.738	4.4871	4.3654	4.6175	4.5418	4.6442	4.7737	4.6193	4.5254	3.862
pos_3885	Methylimidazole acetaldehyde	metab_2797	yes	down	-	C05827	pos	19639-03-3	166.097	0.552933	M+ACN+H	C6H8N2O	0	46.3	HMDB0004181;PW_C002083	-	-	map01100;map00340	Metabolism;Metabolism	Global and overview maps;Amino acid metabolism	Organoheterocyclic compounds	Azoles	Imidazoles	Metabolic pathways;Histidine metabolism	1.5139	1.4279	0.951	4.123E-11	7.883E-9	4.9364	4.9825	5.0383	4.9366	4.9191	5.0599	5.006	5.0594	5.0013	5.0322	5.023	5.1381	5.2706	5.3232	5.3152	5.3282	5.2101	5.2745	5.2773	5.1921
neg_1607	9,10,13-TriHOME	metab_4314	yes	down	-	C14835	neg	29907-57-1	329.233	5.73445	M-H	C18H34O5	0	51.6	HMDB0004710	-	-	map00591	Metabolism	Lipid metabolism	Lipids and lipid-like molecules	Fatty Acyls	Fatty acids and conjugates	Linoleic acid metabolism	1.5129	1.4034	0.9438	4.852E-5	0.0006704	4.9486	5.0226	4.9549	4.9218	4.9574	5.0162	4.8849	4.8342	4.8156	4.9839	4.91	5.0424	5.0347	5.1093	5.1391	5.5423	5.0773	5.2728	5.1198	5.2522
pos_76	PC(18:0/0:0)	metab_3465	yes	up	-	C04230	pos	19420-57-6	524.371	5.8494	M+H-H2O, M+H, M+Na	C26H54NO7P	87.4	0	LMGP01050026;HMDB0010384	Lipids	Phospholipids	map00564;map05231	Metabolism;Human Diseases	Lipid metabolism;Cancer: overview	Lipids and lipid-like molecules	Glycerophospholipids	Glycerophosphocholines	Glycerophospholipid metabolism;Choline metabolism in cancer	1.5042	1.3872	1.0514	0.0002078	0.002099	6.7832	6.621	6.7675	6.9218	6.446	6.6268	6.5226	6.8657	6.5716	6.9859	6.6494	6.8099	6.7969	6.4138	6.5585	6.2141	6.047	6.2833	6.3945	6.4913
pos_1084	Phenethylamine	metab_78	yes	up	-	C05332	pos	64-04-0	122.096	1.90522	M+H	C8H11N	37.4	0	HMDB0012275;MJDBOTE0000720	Peptides	Amines	map01100;map00360	Metabolism;Metabolism	Global and overview maps;Amino acid metabolism	Benzenoids	Benzene and substituted derivatives	Phenethylamines	Metabolic pathways;Phenylalanine metabolism	1.5039	1.4162	1.0632	8.158E-8	3.241E-6	4.6111	4.5939	4.5979	4.5847	4.7557	4.5024	4.4636	4.4658	4.5794	4.6692	4.4635	4.8198	4.3256	4.3808	4.3133	4.3264	4.302	4.2408	4.2613	4.338
neg_3153	Phenylalanylglutamine	metab_5903	yes	down	-	-	neg	39537-24-1	292.13	2.23345	M-H	C14H19N3O4	0	35	HMDB0028993	-	-	-	-	-	Organic acids and derivatives	Carboxylic acids and derivatives	Amino acids, peptides, and analogues	-	1.4902	1.5554	0.8855	0.02365	0.08317	2.9602	4.6175	3.7413	4.6427	2.9723	2.9978	4.1771	2.9609	3.6812	4.034	4.578	4.1096	4.0411	4.3378	4.1502	4.3846	4.485	4.4365	4.3636	3.9942
pos_3555	Cis-zeatin riboside	metab_2496	yes	up	-	C16449	pos	-	334.15	1.6321	M+H-H2O	C15H21N5O5	0	32	HMDB0304291	-	-	-	-	-	Nucleosides, nucleotides, and analogues	Purine nucleosides	Not Available	-	1.4892	1.3662	1.1151	0.005319	0.02707	3.5512	4.3328	3.5854	4.6013	3.9899	4.7115	3.5862	4.4193	4.361	3.5861	3.593	3.579	3.5688	3.599	3.5809	3.5867	3.5805	3.5885	3.5892	3.5518
neg_1861	Rocuronium	metab_4556	yes	up	-	C07556	neg	119302-91-9;143558-00-3	566.346	6.71493	M+K-2H	C32H53N2O4+	0	71	HMDB0014866	-	-	-	-	-	Lipids and lipid-like molecules	Steroids and steroid derivatives	Steroid esters	-	1.4861	1.6266	1.1088	0.03882	0.1161	4.5502	5.4383	5.6418	5.746	5.0154	5.2034	5.5053	4.6314	5.6716	5.2996	5.5841	4.5746	4.0733	5.4006	4.2125	5.4498	4.1931	4.0432	5.1666	3.7966
pos_3185	Ser Trp	metab_2141	yes	down	-	-	pos	-	292.129	2.78617	M+H	C14H17N3O4	62.1	0	-	-	-	-	-	-	-	-	-	-	1.4847	1.5355	0.8973	0.01223	0.04981	3.1139	4.6406	4.1967	4.6318	3.1828	3.1245	4.133	3.629	4.1866	4.0206	4.502	4.2423	4.3969	4.2458	4.4129	4.4285	4.5957	4.4999	4.3724	4.3797
pos_815	N-Acetyl-1-methylhistidine	metab_3516	yes	down	-	-	pos	84285-33-6	212.103	0.705317	M+H	C9H13N3O3	0	48.1	HMDB0240340	-	-	-	-	-	Organic acids and derivatives	Carboxylic acids and derivatives	Amino acids, peptides, and analogues	-	1.4762	1.3731	0.963	8.633E-10	7.545E-8	6.4326	6.437	6.3715	6.4564	6.4169	6.412	6.4123	6.4532	6.4553	6.4811	6.4183	6.6338	6.6861	6.7091	6.7576	6.7394	6.6823	6.6935	6.7191	6.6087
pos_963	Ile Ser	metab_3650	yes	down	-	-	pos	-	219.134	1.51508	M+H	C9H18N2O4	57.7	0	-	-	-	-	-	-	-	-	-	-	1.4709	1.6466	0.9115	0.03569	0.109	4.6745	6.0252	5.5388	6.1237	4.6192	3.3842	5.8223	5.0927	5.4785	5.6011	6.007	5.6853	5.6642	5.8917	5.9067	5.9892	6.0273	5.9859	5.8732	5.5336
pos_312	Zalcitabine	metab_2082	yes	down	-	C07207	pos	7481-89-2;5718-77-4	212.103	0.552933	M+H-H2O, M+H	C9H13N3O3	0	38.9	HMDB0255802;HMDB0015078;HMDB0037019;PW_C009386	-	-	map04976	Organismal Systems	Digestive system	Nucleosides, nucleotides, and analogues	Pyrimidine nucleosides	Pyrimidine 2'',3''-dideoxyribonucleosides	Bile secretion	1.4661	1.3862	0.9639	9.333E-12	2.855E-9	6.4077	6.4002	6.3738	6.3677	6.3559	6.4112	6.3907	6.4944	6.4288	6.3887	6.3919	6.5246	6.6221	6.6595	6.6692	6.7082	6.649	6.6305	6.6331	6.5629
pos_3441	Thr Tyr	metab_2386	yes	down	-	-	pos	-	283.128	1.90522	M+H	C13H18N2O5	63.2	0	-	-	-	-	-	-	-	-	-	-	1.4656	1.6671	0.9005	0.03528	0.108	3.5693	5.4131	4.8672	5.4777	3.5827	3.5798	5.0557	3.9482	4.5404	4.8221	5.3397	5.0586	4.9058	5.2345	5.2167	5.3055	5.3485	5.2581	5.1313	4.4123
pos_3717	Cytosine	metab_2649	yes	up	-	C00380	pos	71-30-7	112.051	0.930683	M+H	C4H5N3O	72.4	0	HMDB0000630;MJDBOTE0000458	Nucleic acids	Bases	map00240;map01100;map01232	Metabolism;Metabolism;Metabolism	Nucleotide metabolism;Global and overview maps;Global and overview maps	Organoheterocyclic compounds	Diazines	Pyrimidines and pyrimidine derivatives	Pyrimidine metabolism;Metabolic pathways;Nucleotide metabolism	1.4647	1.4208	1.0756	0.0004284	0.003723	5.4758	5.3079	5.144	5.1402	5.5292	5.7153	5.3143	5.1339	4.9573	5.084	5.2607	5.0719	4.8048	4.79	4.8029	4.8311	4.9121	4.8101	4.9013	5.5514
neg_1007	Dihydroxyacetone	metab_3718	yes	down	-	C00184	neg	96-26-4	269.088	0.85645	3M-H	C3H6O3	64.7	0	HMDB0001882	Carbohydrates	Monosaccharides	map01100;map01200;map00561	Metabolism;Metabolism;Metabolism	Global and overview maps;Global and overview maps;Lipid metabolism	Organic oxygen compounds	Organooxygen compounds	Carbohydrates and carbohydrate conjugates	Metabolic pathways;Carbon metabolism;Glycerolipid metabolism	1.4612	1.4394	0.9451	0.003957	0.02193	5.7736	6.1883	6.5118	6.3903	5.7431	5.3241	6.2574	5.7891	6.1549	6.2955	6.1885	6.3625	6.273	6.5184	6.426	6.5316	6.2654	6.5885	6.522	6.0653
neg_3732	2-Hydroxyethanesulfonate	metab_6448	yes	up	-	C05123	neg	107-36-8	124.99	0.577567	M-H	C2H6O4S	0	46.6	HMDB0003903	-	-	map01100;map00430	Metabolism;Metabolism	Global and overview maps;Metabolism of other amino acids	Organic acids and derivatives	Organic sulfonic acids and derivatives	Organosulfonic acids and derivatives	Metabolic pathways;Taurine and hypotaurine metabolism	1.4469	1.3022	1.0907	0.003878	0.02159	4.0568	4.0313	4.1546	4.1092	4.1889	4.2009	4.0381	3.9509	3.7929	3.6021	4.0745	4.4487	3.7053	3.464	3.7442	3.9032	3.5413	3.2074	3.3058	4.0148
pos_3037	Ile Trp	metab_2006	yes	down	-	-	pos	-	318.181	3.6521	M+H	C17H23N3O3	71.1	0	-	-	-	-	-	-	-	-	-	-	1.4431	1.5732	0.8919	0.02499	0.08476	3.13	4.5601	4.0432	4.8492	3.1434	3.1405	4.3396	3.1434	3.9339	4.0756	4.5239	4.1666	4.1297	4.3517	4.4154	4.6304	4.4947	4.4483	4.3853	3.679
pos_3892	1-Methylhistidine	metab_2805	yes	down	-	C01152	pos	368-16-1;332-80-9	170.092	0.545633	M+H	C7H11N3O2	96	0	PW_C000001;HMDB0000001	-	-	map01100;map00340	Metabolism;Metabolism	Global and overview maps;Amino acid metabolism	Organic acids and derivatives	Carboxylic acids and derivatives	Amino acids, peptides, and analogues	Metabolic pathways;Histidine metabolism	1.4423	1.3708	0.963	2.031E-10	2.389E-8	6.2116	6.1735	6.1638	6.1624	6.1725	6.2086	6.1386	6.274	6.2401	6.1608	6.1825	6.336	6.4255	6.4623	6.4441	6.5177	6.4261	6.4219	6.418	6.3249
pos_3100	Netilmicin	metab_2065	yes	down	-	C07657	pos	56391-56-1	476.305	3.22322	M+H	C21H41N5O7	0	62.5	PW_C009396;HMDB0015090	-	-	-	-	-	Organic oxygen compounds	Organooxygen compounds	Carbohydrates and carbohydrate conjugates	-	1.4408	1.4523	0.8982	0.01314	0.05259	3.9648	3.6223	4.1658	3.7873	4.4901	4.0494	3.5379	3.589	3.6417	4.6481	3.8484	3.6702	4.4412	5.377	3.9169	4.012	3.8461	4.3784	4.4349	4.3483
pos_2387	Neogitogenin	metab_1352	yes	up	-	C17003	pos	6811-13-8	496.339	6.65413	M+ACN+Na	C27H44O4	0	58.5	HMDB0301778	-	-	-	-	-	Lipids and lipid-like molecules	Prenol lipids	Triterpenoids	-	1.438	1.5227	1.0488	0.0003246	0.002973	6.7759	7.0265	7.129	7.2698	6.7511	6.7936	7.0898	6.8988	7.1865	6.9885	7.1012	7.0316	6.4171	6.8067	6.6155	6.9288	6.3643	6.6294	6.7901	6.3971
pos_1031	Formycin b	metab_33	yes	up	-	-	pos	-	575.123	1.7416	2M+K	C10H12N4O5	0	64.5	HMDB0252449	-	-	-	-	-	Organic oxygen compounds	Organooxygen compounds	Carbohydrates and carbohydrate conjugates	-	1.4178	1.3664	1.0497	2.295E-6	4.808E-5	5.4668	5.4581	5.564	5.373	5.5001	5.3679	5.5214	5.3168	5.4087	5.515	5.4221	5.5207	5.0788	5.3437	5.2283	5.2695	5.2264	5.1808	5.282	5.0859
pos_946	Histidylleucine	metab_3631	yes	down	-	C05010	pos	7763-65-7	269.16	1.39012	M+H	C12H20N4O3	0	42.4	HMDB0253179;HMDB0028889	-	-	-	-	-	Organic acids and derivatives	Carboxylic acids and derivatives	Amino acids, peptides, and analogues	-	1.4146	1.5598	0.9019	0.03717	0.1116	3.3965	5.1584	4.5553	5.2441	3.41	3.4071	4.629	3.4099	4.5265	4.3498	4.9949	4.7874	4.6983	4.8083	4.7054	4.8473	5.0572	4.83	4.7789	4.8173
neg_400	Acetylphosphate	metab_6688	yes	up	-	C00227	neg	590-54-5	184.985	0.577567	M-H, M+FA-H	C2H5O5P	0	41.7	PW_C001151;HMDB0001494	-	-	map01100;map01200;map00620;map00430	Metabolism;Metabolism;Metabolism;Metabolism	Global and overview maps;Global and overview maps;Carbohydrate metabolism;Metabolism of other amino acids	Organic acids and derivatives	Organic phosphoric acids and derivatives	Phosphate esters	Metabolic pathways;Carbon metabolism;Pyruvate metabolism;Taurine and hypotaurine metabolism	1.413	1.5316	1.1046	0.02395	0.08404	4.1749	4.2439	5.6884	4.5078	4.1775	4.3551	4.8663	3.9875	4.0415	4.2327	4.3774	5.0604	3.4904	4.101	4.2181	4.3472	3.8525	3.7516	3.8597	3.7998
pos_3169	Leonurine	metab_2127	yes	down	-	C16985	pos	24697-74-3	276.134	2.86427	M+H-2H2O	C14H21N3O5	0	52.1	HMDB0254014	-	-	-	-	-	Benzenoids	Benzene and substituted derivatives	Benzoic acids and derivatives	-	1.4096	1.5335	0.898	0.0256	0.08596	3.0808	4.5313	4.1241	4.6012	3.0943	3.0914	4.2353	3.0942	3.9456	4.128	4.4342	4.3483	4.12	4.3857	4.2871	4.3043	4.5374	4.4798	4.3357	3.9856
pos_476	Gly-Pro-Arg-Pro-Lys	metab_3167	yes	up	-	-	pos	-	518.321	6.65413	M+H-2H2O, M+ACN+H	C24H43N9O6	0	63.8	HMDB0252830	-	-	-	-	-	Organic acids and derivatives	Carboxylic acids and derivatives	Amino acids, peptides, and analogues	-	1.4075	1.477	1.0429	0.0001295	0.00144	7.1358	7.3421	7.4262	7.5955	7.063	7.1701	7.3614	7.2497	7.426	7.3297	7.3869	7.4003	6.8445	7.0926	6.9938	7.1886	6.6921	7.0296	7.0751	6.8418
neg_1236	L-Alanyl-l-Valine	metab_3925	yes	down	-	-	neg	3303-45-5	187.108	1.9579	M-H	C8H16N2O3	44	0	HMDB0028700	-	-	-	-	-	Organic acids and derivatives	Carboxylic acids and derivatives	Amino acids, peptides, and analogues	-	1.4005	1.3612	0.9345	0.003559	0.0204	4.6022	5.4206	4.7251	5.4701	4.5924	4.3374	5.1643	4.792	4.9661	4.9993	5.3263	5.0351	5.2419	5.2948	5.32	5.3369	5.4983	5.375	5.3418	5.2279
pos_3974	N6,N6,N6-Trimethyl-L-lysine	metab_2884	yes	up	-	C03793	pos	19253-88-4	189.159	0.50725	M+H	C9H20N2O2	0	32.1	HMDB0001325;PW_C001022	-	-	map01100;map00310	Metabolism;Metabolism	Global and overview maps;Amino acid metabolism	Organic acids and derivatives	Carboxylic acids and derivatives	Amino acids, peptides, and analogues	Metabolic pathways;Lysine degradation	1.3986	1.423	1.0535	1.303E-5	0.0002177	5.2256	5.5785	5.4295	5.5702	5.3385	5.2816	5.3954	5.3485	5.2576	5.5219	5.6066	5.418	5.188	5.2198	5.1946	4.9215	5.0696	5.0641	5.1691	5.1908
pos_307	Gamma-Glutamyl-beta-aminopropiononitrile	metab_2035	yes	down	-	C06114	pos	-	241.129	0.545633	M+ACN+H, M+ACN+Na	C8H13N3O3	0	71.3	HMDB0060477	-	-	-	-	-	Organic acids and derivatives	Carboxylic acids and derivatives	Amino acids, peptides, and analogues	-	1.3975	1.3182	0.9704	1.364E-10	1.896E-8	7.3331	7.3356	7.323	7.3309	7.3175	7.3121	7.3396	7.3868	7.3771	7.3379	7.3152	7.4704	7.5567	7.608	7.59	7.654	7.5773	7.5648	7.5522	7.4338
pos_289	Adenosine 3',5'-diphosphate	metab_1863	yes	up	-	C00054	pos	1053-73-2	465.995	0.530583	M+Na, M+K	C10H15N5O10P2	0	72.6	HMDB0000061;PW_C000043	-	-	map01100;map00770;map00230;map00534;map00532;map00920	Metabolism;Metabolism;Metabolism;Metabolism;Metabolism;Metabolism	Global and overview maps;Metabolism of cofactors and vitamins;Nucleotide metabolism;Glycan biosynthesis and metabolism;Glycan biosynthesis and metabolism;Energy metabolism	Nucleosides, nucleotides, and analogues	Purine nucleotides	Purine ribonucleotides	Metabolic pathways;Pantothenate and CoA biosynthesis;Purine metabolism;Glycosaminoglycan biosynthesis - heparan sulfate / heparin;Glycosaminoglycan biosynthesis - chondroitin sulfate / dermatan sulfate;Sulfur metabolism	1.395	1.2677	1.0705	0.005052	0.02615	5.4873	5.1717	5.5818	5.2927	5.668	5.5761	5.5412	5.0245	5.094	5.1043	5.3167	5.6526	5.242	5.1542	5.1667	5.0176	4.754	4.4776	4.8824	5.1957
pos_245	Fructose lactate	metab_1411	yes	up	-	-	pos	-	291.069	1.78048	M+Na, M+K	C9H16O9	0	57.2	HMDB0252491	-	-	-	-	-	Organic oxygen compounds	Organooxygen compounds	Carbohydrates and carbohydrate conjugates	-	1.3918	1.3537	1.036	1.725E-7	6.064E-6	6.8714	6.9511	7.0529	6.9288	6.9206	7.0229	6.9973	6.7894	6.8669	6.9328	6.9592	7.0099	6.59	6.7578	6.7467	6.7853	6.6016	6.7255	6.7183	6.602
neg_3729	Arabinonic acid	metab_6445	yes	up	-	C00878	neg	488-30-2	165.04	0.577567	M-H	C5H10O6	0	46.6	HMDB0000539	-	-	map01100;map00053	Metabolism;Metabolism	Global and overview maps;Carbohydrate metabolism	Organic oxygen compounds	Organooxygen compounds	Carbohydrates and carbohydrate conjugates	Metabolic pathways;Ascorbate and aldarate metabolism	1.3899	1.2668	1.0441	2.69E-5	0.0004209	5.8748	5.8188	5.6197	5.6796	5.8626	5.9583	5.6669	5.7175	5.6007	5.6927	5.7982	5.5013	5.5572	5.5092	5.4497	5.4225	5.54	5.4985	5.4465	5.6795
pos_3470	L-Hexahydro-3-imino-1,2,4-oxadiazepine-3-carboxylic acid	metab_2412	yes	up	-	-	pos	21539-44-6	382.146	1.8428	2M+ACN+Na	C5H9N3O3	0	40.9	HMDB0030402	-	-	-	-	-	Organic acids and derivatives	Carboxylic acids and derivatives	Amino acids, peptides, and analogues	-	1.3826	1.3967	1.0538	5.212E-5	0.0006962	5.0818	5.3925	5.5653	5.4505	5.2951	5.3217	5.412	5.1919	5.2819	5.3446	5.4265	5.4617	4.8999	5.1879	5.1915	5.181	4.8783	5.0454	5.0405	4.9572
pos_3040	L-Methionine	metab_2010	yes	down	-	C00073	pos	63-68-3;59-51-8	150.058	3.63645	M+H	C5H11NO2S	59.4	0	HMDB0033951;HMDB0000696;PW_C000548;MJDBOTE0001368	Peptides	Amino acids	map01100;map04978;map01240;map01210;map00270;map00470;map01230;map04974;map00970;map01523;map05230	Metabolism;Organismal Systems;Metabolism;Metabolism;Metabolism;Metabolism;Metabolism;Organismal Systems;Genetic Information Processing;Human Diseases;Human Diseases	Global and overview maps;Digestive system;Global and overview maps;Global and overview maps;Amino acid metabolism;Metabolism of other amino acids;Global and overview maps;Digestive system;Translation;Drug resistance: antineoplastic;Cancer: overview	Organic acids and derivatives	Carboxylic acids and derivatives	Amino acids, peptides, and analogues	Metabolic pathways;Mineral absorption;Biosynthesis of cofactors;2-Oxocarboxylic acid metabolism;Cysteine and methionine metabolism;D-Amino acid metabolism;Biosynthesis of amino acids;Protein digestion and absorption;Aminoacyl-tRNA biosynthesis;Antifolate resistance;Central carbon metabolism in cancer	1.3824	1.5514	0.9088	0.03185	0.09983	3.7862	5.0866	5.009	5.1904	3.7751	3.8035	5.0247	3.7005	4.7727	4.8615	5.0479	5.0894	4.9209	5.2407	5.2012	5.2778	5.1007	5.2389	5.1187	4.1086
pos_982	Leucyl-Threonine	metab_3667	yes	down	-	-	pos	-	233.149	1.60865	M+H	C10H20N2O4	0	35.8	HMDB0028939	-	-	-	-	-	Organic acids and derivatives	Carboxylic acids and derivatives	Amino acids, peptides, and analogues	-	1.3813	1.4998	0.9181	0.04387	0.1252	4.587	5.962	4.9244	5.9065	4.6008	3.4226	5.5587	5.021	5.2248	5.3606	5.8679	5.4713	5.5205	5.5907	5.6597	5.7177	5.92	5.7315	5.6123	5.7661
pos_1082	Trypanothione disulfide	metab_77	yes	down	-	C03170	pos	96304-42-6	361.653	1.89745	M+2H	C27H47N9O10S2	0	39.8	HMDB0060521	-	-	map01100;map00480	Metabolism;Metabolism	Global and overview maps;Metabolism of other amino acids	Organic acids and derivatives	Carboxylic acids and derivatives	Amino acids, peptides, and analogues	Metabolic pathways;Glutathione metabolism	1.378	1.462	0.9051	0.03754	0.1124	3.7733	5.1245	4.3499	5.2379	3.4032	3.4003	4.8785	3.9438	4.811	4.8331	5.0487	4.6313	5.1798	4.7466	5.0361	4.7978	5.326	4.8639	4.997	5.2812
pos_3231	Piperdial	metab_2184	yes	down	-	C09711	pos	100288-36-6	295.128	2.5133	M+2Na-H	C15H22O3	0	50	HMDB0035798	-	-	-	-	-	Organic oxygen compounds	Organooxygen compounds	Alcohols and polyols	-	1.3696	1.4453	0.9123	0.02516	0.08523	3.8196	5.0115	4.5722	5.0344	3.833	3.8301	4.6065	3.833	3.8342	4.556	4.9165	4.7016	4.6134	4.9521	4.8418	4.9703	5.0312	5.0309	4.7944	3.8201
neg_2395	Demethylphylloquinone	metab_5124	yes	up	-	C13309	neg	34625-86-0	473.282	7.08202	M+K-2H	C30H44O2	0	60.1	HMDB0004649	-	-	map01100;map00130;map01240	Metabolism;Metabolism;Metabolism	Global and overview maps;Metabolism of cofactors and vitamins;Global and overview maps	Lipids and lipid-like molecules	Prenol lipids	Quinone and hydroquinone lipids	Metabolic pathways;Ubiquinone and other terpenoid-quinone biosynthesis;Biosynthesis of cofactors	1.3691	1.2926	1.0575	0.0009307	0.007032	4.9052	5.2219	5.1789	5.1227	5.7672	4.9779	5.0158	5.1149	5.3316	5.4021	5.1514	5.0541	4.6756	4.9494	4.8144	4.9662	4.7975	4.927	4.9778	4.8688
pos_975	3-Butenylcarnitine	metab_3659	yes	up	-	-	pos	-	247.165	1.58523	M+NH4	C11H19NO4	0	33.2	HMDB0241650	-	-	-	-	-	Lipids and lipid-like molecules	Fatty Acyls	Fatty acid esters	-	1.3675	1.38	1.1153	0.006754	0.03256	4.3541	4.2003	4.37	4.2997	4.1407	4.2604	3.9241	3.9768	3.3961	4.2243	4.1951	3.3052	3.295	3.7943	3.7651	3.6371	3.3067	4.1122	3.3153	3.9537
pos_3175	Diisobutyl phthalate	metab_2133	yes	down	-	C15205	pos	84-69-5	279.159	2.82513	M+H	C16H22O4	30.9	0	HMDB0013835	-	-	-	-	-	Benzenoids	Benzene and substituted derivatives	Benzoic acids and derivatives	-	1.3645	1.2295	0.9473	4.935E-5	0.0006622	4.3676	4.6248	4.4589	4.6505	4.524	4.4631	4.4349	4.512	4.521	4.4139	4.5789	4.4094	4.764	4.6202	4.5172	4.5854	4.7914	4.9048	4.9035	4.6689
pos_1204	(5R)-5-Hydroxyhexanoylcarnitine	metab_185	yes	up	-	-	pos	-	276.18	2.34155	M+H	C13H25NO5	0	54.7	HMDB0241666	-	-	-	-	-	Lipids and lipid-like molecules	Fatty Acyls	Fatty acid esters	-	1.3628	1.2535	1.053	0.001069	0.007816	6.113	6.0495	5.8214	5.7665	6.2182	6.2014	5.948	6.2403	6.1215	5.9285	6.0764	6.2222	5.8493	5.4283	5.6058	5.7602	5.7912	6.1588	5.6979	5.3596
pos_1221	4-hydroxy ketorolac	metab_202	yes	down	-	-	pos	-	584.204	2.3885	2M+ACN+H	C15H13NO4	0	59.5	HMDB0060647	-	-	-	-	-	Organic oxygen compounds	Organooxygen compounds	Carbonyl compounds	-	1.3622	1.3072	0.9099	0.009634	0.04222	3.6545	3.6865	3.6887	3.6875	3.668	3.8576	3.6895	3.6679	3.6692	3.6827	3.6963	3.6823	3.6721	4.1986	5.1211	3.69	3.6838	3.819	3.6925	4.4652
neg_865	D-Gluconic acid	metab_7384	yes	up	-	C00257	neg	526-95-4	195.05	0.577567	M-H	C6H12O7	35.5	0	HMDB0000625;HMDB0303730	Carbohydrates	Monosaccharides	map01100;map00030;map01200	Metabolism;Metabolism;Metabolism	Global and overview maps;Carbohydrate metabolism;Global and overview maps	Organic oxygen compounds	Organooxygen compounds	Carbohydrates and carbohydrate conjugates	Metabolic pathways;Pentose phosphate pathway;Carbon metabolism	1.3527	1.2182	1.041	0.0004661	0.003977	6.0408	6.2749	6.2229	6.3649	6.0622	6.0115	6.1478	6.034	6.1018	6.2872	6.2586	6.1688	6.1595	5.8455	5.8625	5.8189	6.1627	5.6912	5.8264	6.2329
neg_2592	PE(16:0/0:0)	metab_5321	yes	up	-	-	neg	53862-35-4	452.278	5.98878	M-H	C21H44NO7P	92.1	0	LMGP02050002;HMDB0011503	-	-	-	-	-	Lipids and lipid-like molecules	Glycerophospholipids	Glycerophosphoethanolamines	-	1.3511	1.3457	1.0875	0.0259	0.08891	4.9075	4.8855	5.0222	5.2841	4.9835	4.8868	5.0121	4.6707	5.1789	4.7609	5.0689	4.6978	3.9581	4.914	4.5143	4.8411	3.8486	3.7931	4.8833	4.2569
neg_3724	2,6-Diamino-9-(2-hydroxyethoxymethyl)purine	metab_6440	yes	down	-	-	neg	-	205.082	0.577567	M-H2O-H	C8H12N6O2	0	57.4	HMDB0246998	-	-	-	-	-	Organoheterocyclic compounds	Imidazopyrimidines	Purines and purine derivatives	-	1.349	1.4542	0.9131	0.0268	0.09095	3.4152	4.8373	4.4971	4.9937	3.6999	3.1842	4.6251	4.0588	4.5738	4.3814	4.822	4.6261	4.5484	4.6314	4.723	4.8483	4.8773	4.7578	4.7076	4.5478
neg_878	Threonic Acid	metab_7396	yes	up	-	C01620	neg	7306-96-9	135.029	0.585533	M-H	C4H8O5	52	0	HMDB0000943	-	-	map01100;map00053	Metabolism;Metabolism	Global and overview maps;Carbohydrate metabolism	Organic oxygen compounds	Organooxygen compounds	Carbohydrates and carbohydrate conjugates	Metabolic pathways;Ascorbate and aldarate metabolism	1.3489	1.3121	1.0547	0.00459	0.02452	6.2898	5.8189	5.673	5.6895	6.2773	6.3655	5.74	6.039	5.7384	5.7512	5.8148	5.5623	5.8529	5.3725	5.484	5.3682	5.7755	5.6703	5.5532	5.9787
pos_1010	Ornithine	metab_3703	yes	down	-	C00077	pos	3184-13-2;348-66-3;70-26-8	174.123	1.7025	M+ACN+H	C5H12N2O2	49.2	0	HMDB0003374;HMDB0000214;PW_C000140;MJDBOTE0000357	Peptides	Amino acids	map01100;map00220;map02010;map01210;map00470;map00330;map00480;map01230	Metabolism;Metabolism;Environmental Information Processing;Metabolism;Metabolism;Metabolism;Metabolism;Metabolism	Global and overview maps;Amino acid metabolism;Membrane transport;Global and overview maps;Metabolism of other amino acids;Amino acid metabolism;Metabolism of other amino acids;Global and overview maps	Organic acids and derivatives	Carboxylic acids and derivatives	Amino acids, peptides, and analogues	Metabolic pathways;Arginine biosynthesis;ABC transporters;2-Oxocarboxylic acid metabolism;D-Amino acid metabolism;Arginine and proline metabolism;Glutathione metabolism;Biosynthesis of amino acids	1.3458	1.3547	0.9258	0.007007	0.03328	3.732	4.5646	4.3801	4.7809	3.8624	3.6426	4.5131	3.9996	4.2178	4.1492	4.6206	4.4173	4.2548	4.7036	4.6204	4.7709	4.5729	4.5945	4.5203	4.3655
neg_2523	2-hydroxyhexadecanoic acid	metab_5251	yes	down	-	-	neg	16452-52-1	271.228	6.23347	M-H	C16H32O3	54.1	0	HMDB0031057	-	-	-	-	-	Lipids and lipid-like molecules	Fatty Acyls	Fatty acids and conjugates	-	1.3442	1.4109	0.9062	0.01461	0.05758	3.1468	3.4657	3.5119	3.1274	4.117	3.9404	3.1308	3.1475	3.208	3.1502	3.3717	3.2677	3.3186	3.2105	3.9	3.6187	3.6215	3.4806	3.8801	4.3555
neg_3480	11-Hydroxy-12-methoxydihydrokawain	metab_6213	yes	up	-	-	neg	38146-59-7	299.087	0.808767	M+Na-2H	C15H18O5	0	30.1	HMDB0030766	-	-	-	-	-	Phenylpropanoids and polyketides	Kavalactones	Not Available	-	1.3411	1.2263	1.0406	1.987E-7	9.507E-6	5.1592	5.0577	5.1025	5.0958	5.1151	5.1289	5.0913	5.0858	5.1708	5.1012	5.0361	5.0371	4.915	4.841	4.8299	4.9242	4.9521	4.8856	4.752	4.9819
pos_1140	Serylleucine	metab_131	yes	down	-	-	pos	6665-16-3	219.134	2.0684	M+H	C9H18N2O4	0	69.5	HMDB0029043	-	-	-	-	-	Organic acids and derivatives	Carboxylic acids and derivatives	Amino acids, peptides, and analogues	-	1.3405	1.5358	0.9285	0.0428	0.123	5.1554	6.3116	6.3945	6.4558	5.2641	4.1502	6.3273	5.5057	6.0813	6.0994	6.3053	6.2399	6.0655	6.3865	6.376	6.4935	6.3211	6.3947	6.3246	5.7926
pos_3611	Lys Pro Ile	metab_2550	yes	down	-	-	pos	-	357.249	1.39012	M+H	C17H32N4O4	38	0	-	-	-	-	-	-	-	-	-	-	1.3391	1.3194	0.9385	0.001462	0.009942	4.7499	4.6331	4.4607	4.5175	4.5748	4.7022	4.8981	5.2618	5.3109	4.6183	4.516	4.8572	5.0961	5.1974	5.0709	5.0763	5.053	5.1244	5.0484	5.1887
pos_3489	1-(beta-D-Ribofuranosyl)-1,4-dihydronicotinamide	metab_2429	yes	up	-	C15497	pos	-	257.113	1.76485	M+H	C11H16N2O5	0	54.1	HMDB0011643;HMDB0011648	-	-	-	-	-	Organic oxygen compounds	Organooxygen compounds	Carbohydrates and carbohydrate conjugates	-	1.3386	1.2475	1.1596	0.04066	0.1187	2.6599	3.6378	2.694	2.6928	2.6733	4.6665	2.6948	3.9487	3.6643	2.688	2.7016	2.6876	2.6775	2.7076	2.6896	2.6953	2.6891	2.6971	2.6978	2.6605
pos_3339	Lys Pro Leu	metab_2283	yes	down	-	-	pos	-	357.249	2.19328	M+H	C17H32N4O4	39.4	0	-	-	-	-	-	-	-	-	-	-	1.3369	1.2252	0.9253	0.01181	0.04874	4.5977	4.7351	3.5721	4.9561	4.1348	4.0261	4.3592	4.9111	4.9765	4.2803	4.628	4.6612	4.8785	4.9466	4.8406	4.791	4.9269	4.9905	4.8036	4.9888
neg_1857	PE(16:0/18:1(11Z))	metab_4551	yes	down	-	C00350	neg	-	698.512	6.64795	M-H2O-H	C39H76NO8P	0	38.7	LMGP02010010;HMDB0008926;PW_C004974	Lipids	Phospholipids	map01100;map00564;map00563;map04136;map05167;map04723;map04140	Metabolism;Metabolism;Metabolism;Cellular Processes;Human Diseases;Organismal Systems;Cellular Processes	Global and overview maps;Lipid metabolism;Glycan biosynthesis and metabolism;Transport and catabolism;Infectious disease: viral;Nervous system;Transport and catabolism	Lipids and lipid-like molecules	Glycerophospholipids	Glycerophosphoethanolamines	Metabolic pathways;Glycerophospholipid metabolism;Glycosylphosphatidylinositol (GPI)-anchor biosynthesis;Autophagy - other;Kaposi sarcoma-associated herpesvirus infection;Retrograde endocannabinoid signaling;Autophagy - animal	1.3344	1.4007	0.9523	0.001352	0.009518	5.5766	5.2273	5.0295	5.1205	5.5121	5.6604	5.3266	5.7136	5.4065	5.247	5.4218	5.4694	5.6223	5.4019	5.8197	5.679	5.7026	5.6924	5.8394	5.8871
pos_3901	Neobyakangelicol	metab_2814	yes	down	-	C17126	pos	-	281.083	0.538233	M+H-2H2O	C17H16O6	0	49.6	HMDB0302539	-	-	-	-	-	Phenylpropanoids and polyketides	Coumarins and derivatives	Furanocoumarins	-	1.3305	1.2421	0.9507	0.0002076	0.002099	5.2566	5.2097	5.3851	5.1786	5.1969	5.0585	5.3967	5.2323	5.3396	5.2967	5.1137	5.4745	5.4851	5.5851	5.5992	5.718	5.4765	5.6201	5.4876	5.0658
neg_827	Anserine	metab_7354	yes	down	-	C01262	neg	584-85-0	239.115	0.545883	M-H	C10H16N4O3	92.3	0	HMDB0000194;PW_C000126;MJDBOTE0001115	Peptides	Peptides	map01100;map00340;map00410	Metabolism;Metabolism;Metabolism	Global and overview maps;Amino acid metabolism;Metabolism of other amino acids	Organic acids and derivatives	Peptidomimetics	Hybrid peptides	Metabolic pathways;Histidine metabolism;beta-Alanine metabolism	1.3276	1.2243	0.9695	1.243E-7	7.201E-6	6.1886	6.1862	6.0928	6.217	6.1704	6.1774	6.1872	6.2162	6.2358	6.27	6.2004	6.3441	6.4238	6.3696	6.4238	6.4173	6.4006	6.3847	6.4552	6.2964
pos_3475	Ala Tyr	metab_2417	yes	down	-	-	pos	-	253.118	1.81948	M+H	C12H16N2O4	75.6	0	-	-	-	-	-	-	-	-	-	-	1.3264	1.4342	0.9355	0.02759	0.09008	5.159	6.1335	6.3598	6.3045	5.1392	4.9256	6.2733	5.356	5.8366	5.9161	6.1823	6.0371	5.7562	6.3549	6.2969	6.4491	6.0714	6.2667	6.2063	5.5794
pos_220	N-alpha-Acetyl-L-lysine	metab_1165	yes	down	-	C12989	pos	1946-82-3	189.123	1.4838	M+H, M+ACN+H	C8H16N2O3	0	63.3	HMDB0000446	-	-	-	-	-	Organic acids and derivatives	Carboxylic acids and derivatives	Amino acids, peptides, and analogues	-	1.3259	1.4583	0.9205	0.02705	0.08912	4.295	5.3128	4.9167	5.4457	3.8922	3.5895	5.1467	4.5952	4.904	4.9277	5.3045	5.0771	5.1923	5.1485	5.2682	5.2451	5.5356	5.1866	5.1362	5.0037
pos_1420	(+/-)-Hexanoylcarnitine	metab_382	yes	up	-	-	pos	-	260.185	3.54268	M+H	C13H25NO4	47.8	0	-	-	-	-	-	-	-	-	-	-	1.3222	1.2321	1.1096	0.03427	0.1055	4.5573	4.4269	3.9017	4.4628	4.8283	4.4561	3.836	4.5222	4.1889	3.4575	4.4215	4.2274	4.2795	3.5537	3.0275	4.1096	4.1437	3.0351	3.8244	4.2125
neg_3048	Glutaminylphenylalanine	metab_5791	yes	down	-	-	neg	92327-75-8	292.13	2.9491	M-H	C14H19N3O4	0	32.9	HMDB0028804	-	-	-	-	-	Organic acids and derivatives	Carboxylic acids and derivatives	Amino acids, peptides, and analogues	-	1.3098	1.4241	0.8973	0.04773	0.1349	2.923	4.2036	3.6232	4.3456	2.9351	2.9606	4.012	2.9237	3.2892	3.3854	4.1318	4.035	3.5517	4.1177	4.0835	4.2316	4.1621	4.095	4.0371	2.9159
neg_3651	D-Ala-D-Ala	metab_6372	yes	up	-	C00993	neg	1948-31-8;923-16-0	159.077	0.617333	M-H	C6H12N2O3	34.8	0	HMDB0028680;HMDB0244385;HMDB0003459	Peptides	Peptides	map01100;map00470	Metabolism;Metabolism	Global and overview maps;Metabolism of other amino acids	Organic acids and derivatives	Carboxylic acids and derivatives	Amino acids, peptides, and analogues	Metabolic pathways;D-Amino acid metabolism	1.3069	1.2251	1.0393	7.571E-6	0.0001464	5.1439	5.3186	5.2657	5.3954	5.1301	5.1586	5.2763	5.1897	5.2701	5.2319	5.3127	5.1623	5.1561	5.0053	4.9784	5.0119	5.199	4.9411	5.0743	4.9886
neg_2803	6-Keto-PGF1alpha	metab_5539	yes	down	-	C05961	neg	58962-34-8	369.228	5.654	M-H	C20H34O6	36.8	0	LMFA03010001;HMDB0002886	-	-	map00590;map01100	Metabolism;Metabolism	Lipid metabolism;Global and overview maps	Lipids and lipid-like molecules	Fatty Acyls	Eicosanoids	Arachidonic acid metabolism;Metabolic pathways	1.303	1.5683	0.9076	0.0291	0.09552	4.2079	3.455	3.0328	3.0885	3.9609	4.373	3.6732	3.9179	3.0737	3.667	4.0732	3.106	4.2488	4.0165	4.1258	4.381	4.232	3.8816	3.5285	4.1871
pos_3813	Glutamylglutamic acid	metab_2736	yes	down	-	C01425	pos	3929-61-1	277.103	0.6357	M+H	C10H16N2O7	0	52.7	HMDB0028818	-	-	-	-	-	Organic acids and derivatives	Carboxylic acids and derivatives	Amino acids, peptides, and analogues	-	1.3026	1.4337	0.9177	0.04255	0.1226	4.0889	5.2097	5.2609	5.3403	4.1023	4.0994	5.3063	4.1023	5.1814	4.227	5.1543	5.0719	4.8732	5.4497	5.3511	5.5494	5.1203	5.3051	5.3719	4.0894
pos_139	L-Ornithine	metab_349	yes	up	-	C00077	pos	3184-13-2;70-26-8	133.097	0.467233	M+H-H2O, M+H	C5H12N2O2	42.8	0	HMDB0000214	Peptides	Amino acids	map01100;map00220;map02010;map01210;map00470;map00330;map00480;map01230	Metabolism;Metabolism;Environmental Information Processing;Metabolism;Metabolism;Metabolism;Metabolism;Metabolism	Global and overview maps;Amino acid metabolism;Membrane transport;Global and overview maps;Metabolism of other amino acids;Amino acid metabolism;Metabolism of other amino acids;Global and overview maps	Organic acids and derivatives	Carboxylic acids and derivatives	Amino acids, peptides, and analogues	Metabolic pathways;Arginine biosynthesis;ABC transporters;2-Oxocarboxylic acid metabolism;D-Amino acid metabolism;Arginine and proline metabolism;Glutathione metabolism;Biosynthesis of amino acids	1.3013	1.272	1.0816	0.002937	0.01715	4.6735	4.1982	4.2073	4.1942	4.7716	4.7646	4.6323	4.379	4.2924	4.4322	4.1118	4.144	3.8385	4.1798	4.1831	4.1681	3.7277	3.8802	4.255	4.581
pos_742	3-Aminopropylphosphonic acid	metab_3452	yes	down	-	-	pos	-	279.085	0.538233	2M+H	C3H10NO3P	0	54.2	HMDB0245822	-	-	-	-	-	Organic acids and derivatives	Organic phosphonic acids and derivatives	Organic phosphonic acids	-	1.3007	1.2045	0.9657	1.506E-5	0.0002451	6.4744	6.5191	6.5559	6.5395	6.4648	6.3333	6.6267	6.483	6.5902	6.6091	6.4828	6.7059	6.7173	6.8305	6.7998	6.9062	6.7346	6.8341	6.751	6.5082
pos_3692	Gamma-Glutamylcysteine	metab_2626	yes	up	-	C00669	pos	636-58-8	251.069	1.0007	M+H	C8H14N2O5S	74.3	0	PW_C000826;HMDB0001049	-	-	map01100;map00480;map04216;map01240	Metabolism;Metabolism;Cellular Processes;Metabolism	Global and overview maps;Metabolism of other amino acids;Cell growth and death;Global and overview maps	Organic acids and derivatives	Carboxylic acids and derivatives	Amino acids, peptides, and analogues	Metabolic pathways;Glutathione metabolism;Ferroptosis;Biosynthesis of cofactors	1.2983	1.1245	1.0788	0.008606	0.0386	3.5853	3.7692	4.0409	3.985	4.2217	4.5729	3.7864	4.0479	3.8321	4.1454	4.3425	3.9574	4.3528	3.6841	3.615	3.6207	3.7303	3.6225	3.6232	3.5858
pos_1023	Pilocarpine	metab_24	yes	down	-	C07474	pos	54-71-7;92-13-7	226.155	1.71813	M+NH4	C11H16N2O2	47.7	0	HMDB0015217;MJDBOTE0001565	-	-	-	-	-	Alkaloids and derivatives	Not Available	Not Available	-	1.2978	1.2355	0.9034	0.02894	0.09339	3.1195	4.3815	3.2025	4.4309	3.1329	3.13	3.5282	3.6852	3.8077	3.6422	4.1034	3.7341	4.3818	3.7438	3.9714	3.898	4.5589	3.9091	4.0478	4.5768
pos_111	L-Carnitine	metab_101	yes	down	-	C00318	pos	541-15-1	162.112	0.568033	M+H, 2M+H, M+K	C7H15NO3	96.2	0	PW_C000044;HMDB0000062;MJDBOTE0000806	-	-	map05415;map04976;map04714	Human Diseases;Organismal Systems;Organismal Systems	Cardiovascular disease;Digestive system;Environmental adaptation	Organic nitrogen compounds	Organonitrogen compounds	Quaternary ammonium salts	Diabetic cardiomyopathy;Bile secretion;Thermogenesis	1.288	1.2132	0.967	0.0005109	0.004335	7.2697	7.6296	7.7563	7.7001	7.3874	7.2932	7.6854	7.3719	7.6534	7.7959	7.6734	7.8838	7.7985	7.7905	7.917	7.8943	7.7768	7.9584	7.819	7.7136
pos_764	1-(2-Hydroxyethoxy)methyl-5-methyluracil	metab_3468	yes	up	-	-	pos	-	218.113	0.582917	M+NH4	C8H12N2O4	0	46.3	HMDB0247200	-	-	-	-	-	Organoheterocyclic compounds	Diazines	Pyrimidines and pyrimidine derivatives	-	1.2852	1.2141	1.0416	8.002E-5	0.0009791	5.6262	5.6392	5.864	5.6846	5.6949	5.6385	5.8986	5.6293	5.6359	5.4877	5.652	5.7782	5.4489	5.5117	5.5087	5.5695	5.5591	5.4637	5.4236	5.2334
pos_766	Streptidine	metab_3470	yes	up	-	C00837	pos	85-17-6	245.135	0.598267	M+H-H2O	C8H18N6O4	0	33	HMDB0258506	-	-	-	-	-	Organic oxygen compounds	Organooxygen compounds	Alcohols and polyols	-	1.2786	1.2622	1.0514	0.0003878	0.003439	5.0081	5.1927	4.9791	5.2535	5.052	4.977	5.1987	5.1378	5.1661	5.0938	5.2029	5.0958	4.8298	4.6825	4.9332	4.8875	5.0404	5.0716	5.0215	4.7703
pos_1830	PC(16:0/0:0)	metab_782	yes	up	-	C04230	pos	17364-16-8	496.339	6.31017	M+H	C24H50NO7P	75.4	0	HMDB0010382;LMGP01050018	Lipids	Phospholipids	map00564;map05231	Metabolism;Human Diseases	Lipid metabolism;Cancer: overview	Lipids and lipid-like molecules	Glycerophospholipids	Glycerophosphocholines	Glycerophospholipid metabolism;Choline metabolism in cancer	1.2731	1.3928	1.0466	0.002594	0.01575	6.2511	6.6979	6.5924	6.7391	6.4328	6.349	6.7271	6.4295	6.8461	6.5161	6.7304	6.5963	5.9819	6.5115	6.1173	6.5424	6.0796	6.1195	6.4437	5.9061
pos_1135	Pantetheine 4'-phosphate	metab_126	yes	down	-	C01134	pos	2226-71-3	359.103	2.04495	M+H	C11H23N2O7PS	0	77.3	HMDB0001416;PW_C001093	-	-	map01100;map00770;map01240	Metabolism;Metabolism;Metabolism	Global and overview maps;Metabolism of cofactors and vitamins;Global and overview maps	Organic acids and derivatives	Carboxylic acids and derivatives	Amino acids, peptides, and analogues	Metabolic pathways;Pantothenate and CoA biosynthesis;Biosynthesis of cofactors	1.2702	1.531	0.9378	0.0147	0.05761	5.5879	4.6434	4.8573	4.6655	5.6202	5.5063	4.9785	5.5867	4.8228	4.9299	4.6802	4.5023	5.0691	5.3619	5.315	5.5145	5.4016	5.4415	5.4257	5.3369
pos_3147	Hypoglycin B	metab_2107	yes	down	-	C08280	pos	502-37-4	334.139	2.94227	M+ACN+Na	C12H18N2O5	0	69.9	HMDB0029428	-	-	-	-	-	Organic acids and derivatives	Carboxylic acids and derivatives	Amino acids, peptides, and analogues	-	1.2653	1.3273	0.9249	0.02355	0.08167	4.0515	4.9495	4.5665	4.9987	3.9886	3.1942	4.5641	4.391	4.5412	4.4971	4.8777	4.7139	4.8114	4.7103	4.6671	4.7461	4.9647	4.7166	4.7625	4.756
neg_2542	LysoPE(P-18:0/0:0)	metab_5270	yes	up	-	-	neg	174062-73-8	464.314	6.14098	M-H	C23H48NO6P	0	85.6	HMDB0240598	-	-	-	-	-	Lipids and lipid-like molecules	Glycerophospholipids	Glycerophosphoethanolamines	-	1.2514	1.2153	1.0323	5.063E-5	0.0006937	6.3223	6.4058	6.422	6.6254	6.4006	6.3852	6.3965	6.3262	6.5971	6.4323	6.4415	6.4086	6.1998	6.0931	6.0733	6.3208	6.1799	6.2398	6.377	6.0981
neg_3626	Dihydroxyacetone Phosphate	metab_6348	yes	down	-	C00111	neg	1957-04-05	150.979	0.633283	M-H2O-H	C3H7O6P	33.7	0	PW_C001134;HMDB0001473	-	-	map01100;map00564;map01200;map00561;map00562;map00040;map00760;map00051;map01230;map00052;map00010;map00640	Metabolism;Metabolism;Metabolism;Metabolism;Metabolism;Metabolism;Metabolism;Metabolism;Metabolism;Metabolism;Metabolism;Metabolism	Global and overview maps;Lipid metabolism;Global and overview maps;Lipid metabolism;Carbohydrate metabolism;Carbohydrate metabolism;Metabolism of cofactors and vitamins;Carbohydrate metabolism;Global and overview maps;Carbohydrate metabolism;Carbohydrate metabolism;Carbohydrate metabolism	Organic oxygen compounds	Organooxygen compounds	Carbohydrates and carbohydrate conjugates	Metabolic pathways;Glycerophospholipid metabolism;Carbon metabolism;Glycerolipid metabolism;Inositol phosphate metabolism;Pentose and glucuronate interconversions;Nicotinate and nicotinamide metabolism;Fructose and mannose metabolism;Biosynthesis of amino acids;Galactose metabolism;Glycolysis / Gluconeogenesis;Propanoate metabolism	1.2471	1.4231	0.901	0.02701	0.09139	3.3842	2.968	2.9741	3.0512	3.3543	3.3229	2.8567	3.3546	3.0131	2.9749	3.3376	2.8528	3.7145	3.4465	3.6882	3.0667	3.8251	3.3463	3.3178	4.455
neg_1818	(5Z,8Z,13E,15S)-11,12,15-Trihydroxyicosa-5,8,13-trienoylcarnitine	metab_4514	yes	up	-	-	neg	-	532.301	6.30352	M+Cl	C27H47NO7	0	80.5	HMDB0241583	-	-	-	-	-	Lipids and lipid-like molecules	Fatty Acyls	Fatty acid esters	-	1.2356	1.1966	1.0822	0.01928	0.0709	4.0064	3.7042	4.4142	4.563	3.9709	4.1784	3.6425	4.2592	4.452	4.2456	3.5438	4.3287	3.5438	3.5238	3.5278	3.779	4.1504	3.9652	3.9471	3.6089
neg_382	Polyribosylribitolphosphate	metab_6517	yes	down	-	-	neg	-	277.033	0.569767	M-H, M+FA-H	C5H13O8P	0	40	HMDB0249913	-	-	-	-	-	Organic oxygen compounds	Organooxygen compounds	Carbohydrates and carbohydrate conjugates	-	1.2351	1.2145	0.9587	0.004736	0.02523	5.7206	6.0353	6.2449	6.1715	5.6719	5.3994	6.1366	5.8166	6.1063	6.1365	6.0849	6.0553	6.0838	6.2648	6.223	6.2791	6.0469	6.3264	6.2269	5.9734
pos_3665	L-Allothreonine	metab_2600	yes	up	-	C05519	pos	24830-94-2;28954-12-3	161.092	1.11733	M+ACN+H	C4H9NO3	0	39.3	HMDB0004041	-	-	map01100;map00260	Metabolism;Metabolism	Global and overview maps;Amino acid metabolism	Organic acids and derivatives	Carboxylic acids and derivatives	Amino acids, peptides, and analogues	Metabolic pathways;Glycine, serine and threonine metabolism	1.2322	1.138	1.0472	5.424E-5	0.0007151	4.5294	4.5417	4.4955	4.5107	4.3828	4.4908	4.5637	4.4474	4.4769	4.4456	4.5519	4.3899	4.2733	4.3542	4.3725	4.2359	4.3044	4.1576	4.379	4.169
pos_3343	4-Hydroxyhexanoycarnitine	metab_2288	yes	up	-	-	pos	-	276.18	2.18547	M+H	C13H25NO5	0	46.5	HMDB0241665	-	-	-	-	-	Lipids and lipid-like molecules	Fatty Acyls	Fatty acid esters	-	1.2304	1.127	1.0444	0.00196	0.01265	5.9881	5.9711	5.7194	5.721	6.108	5.9568	5.8921	6.1319	5.9938	5.8005	6.0095	6.1546	5.8512	5.46	5.6499	5.7462	5.7327	5.9715	5.664	5.2456
pos_112	L-Valine	metab_111	yes	up	-	C00183	pos	72-18-4	118.086	0.568033	M+K, 2M+H, M+H	C5H11NO2	62.6	0	PW_C000704;HMDB0000883;MJDBOTE0000526	Peptides	Amino acids	map01100;map04978;map00280;map01240;map01210;map02010;map01230;map00290;map04974;map00970;map00770;map05230	Metabolism;Organismal Systems;Metabolism;Metabolism;Metabolism;Environmental Information Processing;Metabolism;Metabolism;Organismal Systems;Genetic Information Processing;Metabolism;Human Diseases	Global and overview maps;Digestive system;Amino acid metabolism;Global and overview maps;Global and overview maps;Membrane transport;Global and overview maps;Amino acid metabolism;Digestive system;Translation;Metabolism of cofactors and vitamins;Cancer: overview	Organic acids and derivatives	Carboxylic acids and derivatives	Amino acids, peptides, and analogues	Metabolic pathways;Mineral absorption;Valine, leucine and isoleucine degradation;Biosynthesis of cofactors;2-Oxocarboxylic acid metabolism;ABC transporters;Biosynthesis of amino acids;Valine, leucine and isoleucine biosynthesis;Protein digestion and absorption;Aminoacyl-tRNA biosynthesis;Pantothenate and CoA biosynthesis;Central carbon metabolism in cancer	1.2293	1.1397	1.03	0.0001042	0.001216	7.6831	7.6401	7.5551	7.6136	7.6659	7.6721	7.4798	7.4875	7.5073	7.578	7.5982	7.4727	7.5878	7.2357	7.2223	7.1845	7.5912	7.4566	7.3655	7.4365
pos_857	Adenine	metab_3552	yes	up	-	C00147	pos	73-24-5	136.062	0.930683	M+H	C5H5N5	74.4	0	PW_C000024;HMDB0000034;MJDBOTE0000759	Nucleic acids	Bases	map01100;map01232;map00230	Metabolism;Metabolism;Metabolism	Global and overview maps;Global and overview maps;Nucleotide metabolism	Organoheterocyclic compounds	Imidazopyrimidines	Purines and purine derivatives	Metabolic pathways;Nucleotide metabolism;Purine metabolism	1.2284	1.2441	1.0962	0.004647	0.02459	3.8871	3.6399	3.8803	3.8843	4.0912	4.1675	3.6898	3.7073	4.0238	4.0087	3.5768	3.811	3.3371	3.2988	3.3366	3.2511	3.2679	3.6547	3.7671	4.0257
neg_3745	Myo-Inositol	metab_6459	yes	down	-	C00137	neg	87-89-8	215.032	0.569767	M+Cl	C6H12O6	35.3	0	HMDB0000211;PW_C000137;MJDBOTE0000341	Carbohydrates	Monosaccharides	map01100;map01250;map00562;map02010;map00053;map00052;map04070	Metabolism;Metabolism;Metabolism;Environmental Information Processing;Metabolism;Metabolism;Environmental Information Processing	Global and overview maps;Global and overview maps;Carbohydrate metabolism;Membrane transport;Carbohydrate metabolism;Carbohydrate metabolism;Signal transduction	Organic oxygen compounds	Organooxygen compounds	Alcohols and polyols	Metabolic pathways;Biosynthesis of nucleotide sugars;Inositol phosphate metabolism;ABC transporters;Ascorbate and aldarate metabolism;Galactose metabolism;Phosphatidylinositol signaling system	1.2224	1.1698	0.966	0.001842	0.01205	6.4258	6.6418	6.9129	6.7189	6.4215	6.1529	6.7665	6.487	6.6447	6.6843	6.6738	6.7923	6.7139	6.9619	6.816	6.8502	6.6832	6.9163	6.8491	6.6972
pos_2804	MG(i-15:0/0:0/0:0)	metab_1778	yes	up	-	-	pos	-	334.294	5.71688	M+NH4	C18H36O4	0	34.3	HMDB0072878	-	-	-	-	-	Lipids and lipid-like molecules	Glycerolipids	Monoradylglycerols	-	1.2186	1.2092	1.0462	6.717E-5	0.0008526	5.016	5.0016	5.0825	5.1937	4.9194	4.8997	4.974	4.9905	4.9033	4.9333	5.0559	5.1005	4.9589	4.6154	4.7254	4.6764	4.9103	4.9418	4.88	4.8936
neg_3790	Sn-glycero-3-Phosphoethanolamine	metab_6494	yes	down	-	C01233	neg	1190-00-7	214.048	0.553833	M-H	C5H14NO6P	0	67.3	HMDB0000114;HMDB0059660	-	-	map00565;map00564;map01100	Metabolism;Metabolism;Metabolism	Lipid metabolism;Lipid metabolism;Global and overview maps	Lipids and lipid-like molecules	Glycerophospholipids	Glycerophosphoethanolamines	Ether lipid metabolism;Glycerophospholipid metabolism;Metabolic pathways	1.2183	1.1952	0.9653	3.261E-5	0.0004872	5.4533	5.4161	5.2917	5.4088	5.4247	5.339	5.2014	5.4303	5.4085	5.4275	5.3812	5.318	5.6854	5.4036	5.4834	5.5274	5.6301	5.4849	5.6612	5.7098
neg_3238	CMP-3-deoxy-D-manno-octulosonate	metab_5985	yes	up	-	C04121	neg	-	586.095	1.87675	M+FA-H	C17H24N3O15P-2	0	44.6	HMDB0304292	-	-	map01100;map01250	Metabolism;Metabolism	Global and overview maps;Global and overview maps	Nucleosides, nucleotides, and analogues	Pyrimidine nucleotides	Pyrimidine nucleotide sugars	Metabolic pathways;Biosynthesis of nucleotide sugars	1.2179	1.1243	1.0838	0.01273	0.05219	3.6306	3.7071	3.8117	3.4961	3.4799	3.6994	3.7421	3.3093	3.3437	3.4101	3.6977	3.6701	3.0286	3.2774	3.0671	3.2831	3.1262	2.8975	3.8429	3.827
pos_1709	DG(i-16:0/0:0/PGJ2)	metab_657	yes	down	-	-	pos	-	688.519	5.93543	M+ACN+H	C39H66O7	0	31.9	HMDB0299206	-	-	-	-	-	Not Available	Not Available	Not Available	-	1.2133	1.0246	0.9499	0.02213	0.07871	5.1109	5.3246	5.4906	5.3499	5.2636	4.8892	4.9636	5.1362	5.1766	5.2998	4.8874	5.0148	5.097	5.44	4.8738	5.1383	5.0234	5.6702	5.8261	5.9096
neg_2562	PE(18:0/0:0)	metab_5291	yes	up	-	-	neg	-	480.309	6.09048	M-H	C23H48NO7P	87.7	0	LMGP02050001	-	-	-	-	-	-	-	-	-	1.2114	1.1672	1.0452	0.006332	0.03154	6.077	5.9964	6.3196	6.2787	6.1811	6.3	6.1708	6.101	6.3639	5.9256	6.1835	6.1154	5.623	5.896	5.8334	6.0498	5.6231	5.7283	6.0233	5.7167
neg_3210	Arabinogalactose	metab_5962	yes	up	-	C07285	neg	-	357.105	1.88725	M+FA-H	C11H20O10	0	68.6	HMDB0302563	-	-	-	-	-	Organic oxygen compounds	Organooxygen compounds	Carbohydrates and carbohydrate conjugates	-	1.2082	1.2761	1.0342	0.0002509	0.002552	6.1224	6.3048	6.3503	6.3186	6.1972	6.1243	6.3447	6.0205	6.1635	6.2648	6.2745	6.3574	5.9555	6.1104	6.0831	6.1155	5.923	6.0679	6.0763	5.7359
pos_316	Pyrroline hydroxycarboxylic acid	metab_2117	yes	up	-	C04281	pos	22573-88-2	147.076	0.560333	M+H, M+NH4	C5H7NO3	0	48.4	PW_C001057;HMDB0001369	-	-	map01100;map00330	Metabolism;Metabolism	Global and overview maps;Amino acid metabolism	Organic acids and derivatives	Carboxylic acids and derivatives	Amino acids, peptides, and analogues	Metabolic pathways;Arginine and proline metabolism	1.2027	1.1218	1.0345	4.746E-5	0.0006481	6.2924	6.2178	6.4034	6.2399	6.467	6.4737	6.3468	6.3065	6.2196	6.0709	6.2476	6.3396	6.1381	6.0669	6.0462	6.0802	6.0175	5.9286	6.0568	6.2115
pos_3585	Uracil	metab_2525	yes	up	-	C00106	pos	66-22-8	113.035	1.57752	M+H	C4H4N2O2	38.3	0	PW_C000204;HMDB0000300;MJDBOTE0000838	Nucleic acids	Bases	map00240;map01100;map00770;map01232;map00410	Metabolism;Metabolism;Metabolism;Metabolism;Metabolism	Nucleotide metabolism;Global and overview maps;Metabolism of cofactors and vitamins;Global and overview maps;Metabolism of other amino acids	Organoheterocyclic compounds	Diazines	Pyrimidines and pyrimidine derivatives	Pyrimidine metabolism;Metabolic pathways;Pantothenate and CoA biosynthesis;Nucleotide metabolism;beta-Alanine metabolism	1.1993	1.1187	1.032	6.274E-8	2.782E-6	5.7715	5.6748	5.6787	5.6153	5.7727	5.8653	5.7507	5.6884	5.6566	5.6635	5.6929	5.6796	5.5541	5.4668	5.5158	5.5267	5.5377	5.5388	5.5395	5.6166
pos_779	O-Acetylcarnitine	metab_3483	yes	down	-	C02571	pos	3040-38-8	204.123	0.628033	M+H	C9H17NO4	97.4	0	HMDB0000201;HMDB0240773	-	-	map04931	Human Diseases	Endocrine and metabolic disease	Lipids and lipid-like molecules	Fatty Acyls	Fatty acid esters	Insulin resistance	1.1952	1.285	0.9651	0.004055	0.02219	7.6598	7.4499	6.6707	7.3706	7.6838	7.6306	7.2341	7.7379	7.5926	7.4182	7.3193	7.4035	7.7663	7.7036	7.6856	7.6693	7.7495	7.6841	7.754	7.6969
neg_2987	3-(4-Hydroxyphenyl)lactate	metab_5725	yes	up	-	C03672	neg	306-23-0	181.05	3.10987	M-H	C9H10O4	86.1	0	HMDB0000755	-	-	-	-	-	Phenylpropanoids and polyketides	Phenylpropanoic acids	Not Available	-	1.1934	1.0929	1.0484	0.002705	0.01633	4.8831	5.0728	4.6736	5.1868	4.9111	4.8465	4.5921	4.7925	4.8941	4.8865	5.0314	4.6852	4.5282	4.5719	4.4501	4.5384	4.516	4.8431	4.619	4.9361
pos_981	Hydroxyprolyl-Valine	metab_3666	yes	up	-	-	pos	-	213.123	1.60865	M+H-H2O	C10H18N2O4	0	46.1	HMDB0028876	-	-	-	-	-	Organic acids and derivatives	Carboxylic acids and derivatives	Amino acids, peptides, and analogues	-	1.1883	1.1474	1.0521	0.005388	0.02721	5.4611	5.6701	5.328	5.6679	5.4212	5.0592	5.3707	5.5492	5.4852	5.4828	5.5119	5.379	5.3929	4.9829	5.0395	5.0028	5.4529	5.07	5.2186	5.8066
pos_773	L-Proline	metab_3478	yes	up	-	C00148	pos	147-85-3	116.071	0.613433	M+H	C5H9NO2	75.2	0	HMDB0000162;PW_C000106;HMDB0251528;MJDBOTE0000527	Peptides	Amino acids	map01100;map04978;map02010;map00470;map00330;map04974;map01230;map00970;map05230	Metabolism;Organismal Systems;Environmental Information Processing;Metabolism;Metabolism;Organismal Systems;Metabolism;Genetic Information Processing;Human Diseases	Global and overview maps;Digestive system;Membrane transport;Metabolism of other amino acids;Amino acid metabolism;Digestive system;Global and overview maps;Translation;Cancer: overview	Organic acids and derivatives	Carboxylic acids and derivatives	Amino acids, peptides, and analogues	Metabolic pathways;Mineral absorption;ABC transporters;D-Amino acid metabolism;Arginine and proline metabolism;Protein digestion and absorption;Biosynthesis of amino acids;Aminoacyl-tRNA biosynthesis;Central carbon metabolism in cancer	1.1859	1.1167	1.031	4.214E-6	8.316E-5	6.4473	6.3658	6.3362	6.3274	6.499	6.5152	6.3455	6.4662	6.3921	6.3262	6.3563	6.2277	6.1815	6.1557	6.2115	6.1333	6.1891	6.1766	6.193	6.3838
neg_2579	Mammea B/BC cyclo E	metab_5308	yes	up	-	-	neg	30390-07-9	355.158	6.03607	M-H2O-H	C21H26O6	0	30.6	HMDB0030649	-	-	-	-	-	Phenylpropanoids and polyketides	Coumarins and derivatives	Pyranocoumarins	-	1.18	1.1132	1.0412	0.00119	0.008638	5.5368	5.1974	5.1526	5.3309	5.521	5.6097	5.2958	5.3995	5.3754	5.2584	5.2706	5.0728	5.2309	5.01	5.0303	4.9738	5.0939	5.0795	5.1501	5.3334
neg_1485	3-Phenyllactic Acid	metab_4190	yes	up	-	C01479	neg	828-01-3	165.055	4.54422	M-H	C9H10O3	57.4	0	HMDB0000779;MJDBOTE0000652	-	-	-	-	-	Phenylpropanoids and polyketides	Phenylpropanoic acids	Not Available	-	1.1792	1.0788	1.0379	0.0001574	0.00171	4.8852	5.1005	4.8356	5.146	4.8962	4.9506	4.8332	4.9373	4.9728	5.0381	5.1456	4.7761	4.881	4.7174	4.723	4.7235	4.8816	4.7914	4.7538	4.7976
pos_3501	Asp Met	metab_2443	yes	down	-	-	pos	-	265.085	1.74922	M+H	C9H16N2O5S	71.3	0	-	-	-	-	-	-	-	-	-	-	1.1667	1.2481	0.9308	0.03281	0.1021	3.6972	4.8461	4.2726	4.8134	3.8574	3.2467	4.3821	4.1733	4.1736	4.3432	4.7132	4.5185	4.6866	4.5389	4.487	4.5481	4.7091	4.5097	4.5436	4.5975
pos_321	Ala Ala His	metab_2163	yes	up	-	-	pos	-	298.15	0.568033	M+2H, M+H	C12H19N5O4	33.3	0	-	-	-	-	-	-	-	-	-	-	1.1536	0.9928	1.0472	0.01626	0.06223	5.4392	5.4399	5.5057	5.4219	5.4244	5.4766	5.8057	5.6521	5.6548	5.2545	5.4762	4.9332	5.2978	5.4491	5.3832	5.2166	5.3016	5.2937	5.1184	5.088
neg_3696	Morpholine-4-carboxamide	metab_6413	yes	down	-	-	neg	-	175.072	0.593467	M+FA-H	C5H10N2O2	0	64.3	HMDB0254895	-	-	-	-	-	Organoheterocyclic compounds	Oxazinanes	Morpholines	-	1.1531	1.2182	0.9356	0.0281	0.09364	3.9708	4.9905	4.4506	5.0928	4.0315	3.6443	4.6961	4.3126	4.6263	4.4422	4.9459	4.681	4.7432	4.7258	4.7797	4.8908	5.0022	4.7819	4.7995	4.7492
neg_889	Allantoin	metab_7406	yes	up	-	C01551	neg	97-59-6	157.036	0.601433	M-H	C4H6N4O3	66.5	0	HMDB0000462;MJDBOTE0001088	-	-	-	-	-	Organoheterocyclic compounds	Azoles	Imidazoles	-	1.1484	1.1775	1.0744	0.02425	0.08473	4.5198	3.7297	3.482	3.6895	4.5347	4.517	3.8361	4.1302	4.1192	3.6556	3.9028	3.9033	3.6983	3.6059	3.7926	3.7915	3.7881	3.4831	3.7693	3.9638
pos_1243	3-Deoxy-D-glycero-D-galacto-2-nonulosonic acid	metab_224	yes	up	-	-	pos	22594-61-2	559.149	2.45875	2M+Na	C9H16O9	0	48.2	HMDB0000425	-	-	-	-	-	Organic oxygen compounds	Organooxygen compounds	Carbohydrates and carbohydrate conjugates	-	1.1471	1.2578	1.0739	0.007281	0.03416	3.7293	4.5246	4.5758	3.8536	3.6918	3.9899	3.9608	3.6917	3.693	3.7065	4.1608	4.1805	3.6959	3.7261	3.708	3.7138	3.7076	3.7156	3.7162	3.6789
neg_3691	Neuromedin B (1-3)	metab_6408	yes	down	-	-	neg	-	283.141	0.593467	M-H2O-H	C12H22N4O5	0	48	HMDB0013016	-	-	-	-	-	Organic acids and derivatives	Carboxylic acids and derivatives	Amino acids, peptides, and analogues	-	1.1465	1.0933	0.963	0.0005105	0.004289	4.8115	4.7167	4.5686	4.6933	4.8591	4.8298	4.5627	4.9316	4.933	4.7591	4.8008	4.9722	4.9813	5.0446	4.9596	5.0574	4.9345	4.8403	5.0758	4.9078
neg_76	L-Glutamine	metab_7288	yes	up	-	C00064	neg	5959-95-5;56-85-9	145.061	0.553833	M-H, M+Cl, M-H2O-H	C5H10N2O3	70.2	0	HMDB0003423;PW_C000500;HMDB0000641;MJDBOTE0000775	Peptides	Amino acids	map01100;map00630;map00220;map02010;map00230;map01240;map01232;map04964;map00470;map00910;map04978;map01230;map00240;map00250;map04974;map00970;map04727;map00750;map04724;map05230	Metabolism;Metabolism;Metabolism;Environmental Information Processing;Metabolism;Metabolism;Metabolism;Organismal Systems;Metabolism;Metabolism;Organismal Systems;Metabolism;Metabolism;Metabolism;Organismal Systems;Genetic Information Processing;Organismal Systems;Metabolism;Organismal Systems;Human Diseases	Global and overview maps;Carbohydrate metabolism;Amino acid metabolism;Membrane transport;Nucleotide metabolism;Global and overview maps;Global and overview maps;Excretory system;Metabolism of other amino acids;Energy metabolism;Digestive system;Global and overview maps;Nucleotide metabolism;Amino acid metabolism;Digestive system;Translation;Nervous system;Metabolism of cofactors and vitamins;Ner…	Organic acids and derivatives	Carboxylic acids and derivatives	Amino acids, peptides, and analogues	Metabolic pathways;Glyoxylate and dicarboxylate metabolism;Arginine biosynthesis;ABC transporters;Purine metabolism;Biosynthesis of cofactors;Nucleotide metabolism;Proximal tubule bicarbonate reclamation;D-Amino acid metabolism;Nitrogen metabolism;Mineral absorption;Biosynthesis of amino acids;Pyrimidine metabolism;Alanine, aspartate and glutamate metabolism;Protein digestion and absorption;Amino…	1.1434	1.0369	1.0312	0.000256	0.002577	5.8949	5.8068	5.9027	5.8405	6.0769	6.0154	5.8557	5.846	5.7971	5.7012	5.8258	5.9982	5.7789	5.6251	5.6548	5.6684	5.6804	5.5506	5.7072	5.8579
pos_425	Tetraethylene Glycol Monododecyl Ether	metab_3113	yes	down	-	-	pos	-	380.336	5.97448	M+H, M+NH4	C20H42O5	46.5	0	HMDB0246913	-	-	-	-	-	Organic oxygen compounds	Organooxygen compounds	Ethers	-	1.1379	0.9263	0.9509	0.04662	0.1311	4.7939	5.0803	5.2402	4.9806	5.1186	4.5703	5.0206	5.0139	4.8227	5.187	4.6056	4.5535	4.9026	5.2309	4.8724	4.6581	4.772	5.5634	5.5931	5.5692
neg_3190	IDP	metab_5941	yes	up	-	C00104	neg	1986-04-04	473.012	1.926	M+FA-H	C10H14N4O11P2	0	34.9	HMDB0003335;PW_C001846	-	-	map01100;map01232;map00230	Metabolism;Metabolism;Metabolism	Global and overview maps;Global and overview maps;Nucleotide metabolism	Nucleosides, nucleotides, and analogues	Purine nucleotides	Purine ribonucleotides	Metabolic pathways;Nucleotide metabolism;Purine metabolism	1.1323	1.2069	1.0377	0.0003862	0.003447	5.0688	5.1933	5.2555	5.236	5.0562	5.0438	5.2156	4.9364	5.084	5.1744	5.1753	5.2508	4.842	5.0714	5.0269	4.9928	4.8365	4.9171	5.0215	4.6929
neg_1495	Indolelactic acid	metab_4201	yes	up	-	C02043	neg	7417-65-4	204.066	4.76175	M-H	C11H11NO3	68.2	0	HMDB0000671	-	-	-	-	-	Organoheterocyclic compounds	Indoles and derivatives	Indolyl carboxylic acids and derivatives	-	1.1303	1.0202	1.0584	0.01611	0.06174	4.2616	4.5411	4.1217	4.6372	4.3611	4.2613	3.8778	4.2256	4.3389	4.4271	4.6299	4.0341	4.2745	3.748	3.8531	3.6771	4.2648	4.2246	4.0665	4.1859
neg_1213	Glycylprolylhydroxyproline	metab_3904	yes	down	-	-	neg	2239-67-0	330.13	1.88725	M+FA-H	C12H19N3O5	0	45.1	HMDB0002171	-	-	-	-	-	Organic acids and derivatives	Carboxylic acids and derivatives	Amino acids, peptides, and analogues	-	1.1187	1.0597	0.9543	0.0015	0.01036	3.9446	4.2692	4.0717	4.2314	4.3877	4.1336	4.0538	4.2513	4.3626	4.2195	4.4148	4.5283	4.6015	4.3862	4.498	4.2869	4.4768	4.3797	4.3816	4.4109
pos_3593	9-(trans-4-Hydroxy-2-buten-1-yl)adenine	metab_2532	yes	down	-	-	pos	-	247.128	1.51508	M+ACN+H	C9H11N5O	0	41.7	HMDB0250028	-	-	-	-	-	Organoheterocyclic compounds	Imidazopyrimidines	Purines and purine derivatives	-	1.1157	1.2171	0.9311	0.03703	0.1114	3.3198	4.5196	3.9585	4.7106	3.7603	3.2518	4.2773	3.8243	4.3707	4.2101	4.4267	4.1539	4.3235	4.4204	4.2925	4.5106	4.4483	4.4006	4.3594	4.4184
pos_2625	N-Myristoyl Asparagine	metab_1593	yes	down	-	-	pos	-	702.535	5.95107	2M+NH4	C18H34N2O4	0	38.3	HMDB0242047	-	-	-	-	-	Organic acids and derivatives	Carboxylic acids and derivatives	Amino acids, peptides, and analogues	-	1.1114	0.9238	0.9617	0.0151	0.05888	5.4727	5.2661	5.4097	5.2623	5.2662	5.1011	5.3732	5.2033	4.9476	5.5025	5.1416	5.2828	5.2242	5.5762	5.2486	5.0544	5.3274	5.6838	5.7532	5.6864
pos_59	PE(18:3(6Z,9Z,12Z)/P-18:1(9Z))	metab_3291	yes	down	-	C00350	pos	-	746.507	6.69317	M+H, M+2Na-H, M+Na	C41H74NO7P	0	73.2	HMDB0009150	Lipids	Phospholipids	map01100;map00564;map00563;map04136;map05167;map04723;map04140	Metabolism;Metabolism;Metabolism;Cellular Processes;Human Diseases;Organismal Systems;Cellular Processes	Global and overview maps;Lipid metabolism;Glycan biosynthesis and metabolism;Transport and catabolism;Infectious disease: viral;Nervous system;Transport and catabolism	Lipids and lipid-like molecules	Glycerophospholipids	Glycerophosphoethanolamines	Metabolic pathways;Glycerophospholipid metabolism;Glycosylphosphatidylinositol (GPI)-anchor biosynthesis;Autophagy - other;Kaposi sarcoma-associated herpesvirus infection;Retrograde endocannabinoid signaling;Autophagy - animal	1.1102	1.1109	0.9673	0.000284	0.002665	5.8147	5.8715	5.8931	5.6916	5.9288	5.981	5.8813	6.0111	6.0211	5.7924	6.1478	5.8586	6.1262	6.0058	6.1644	6.2767	6.1077	6.032	6.0969	6.1463
pos_2243	1-Nonadecanoyl-glycero-3-phosphoethanolamine	metab_1210	yes	up	-	-	pos	-	518.321	7.2553	M+Na	C24H50NO7P	0	69.2	HMDB0243971;LMGP02050028	-	-	-	-	-	Lipids and lipid-like molecules	Glycerophospholipids	Glycerophosphoethanolamines	-	1.1102	1.2847	1.0487	0.02136	0.0767	5.7998	6.3595	6.1171	6.1869	6.1267	5.7559	6.3571	5.8653	6.4418	5.9782	6.3584	6.0893	5.3927	6.164	5.5699	6.1993	5.7559	5.6161	6.1273	5.332
pos_3877	Succinimide	metab_2791	yes	up	-	C07273	pos	123-56-8	132.065	0.560333	M+CH3OH+H	C4H5NO2	0	48.7	HMDB0240653	-	-	-	-	-	Organoheterocyclic compounds	Pyrrolidines	Pyrrolidones	-	1.1087	1.0101	1.0466	0.002676	0.01604	4.7252	4.5706	4.8216	4.5549	4.8307	4.943	4.8263	4.7397	4.6549	4.4534	4.5786	4.6696	4.413	4.4481	4.4894	4.6166	4.561	4.3065	4.2957	4.5919
pos_196	L-Acetylcarnitine	metab_908	yes	down	-	C02571	pos	3040-38-8	204.123	0.9695	M+H, 2M+H	C9H17NO4	0	30.4	LMFA07070050;PW_C000129;HMDB0000201	-	-	map04931	Human Diseases	Endocrine and metabolic disease	Lipids and lipid-like molecules	Fatty Acyls	Fatty acid esters	Insulin resistance	1.1078	1.2084	0.9698	0.007975	0.03657	8.1747	7.9369	7.16	7.8766	8.1725	8.1249	7.715	8.2248	8.0651	7.9166	7.7989	7.9149	8.2329	8.1639	8.1363	8.1465	8.2251	8.1734	8.2131	8.1807
pos_922	Pyroglutamic Acid	metab_3611	yes	up	-	C01879	pos	98-79-3	130.05	1.21867	M+H	C5H7NO3	84	0	PW_C000182;HMDB0000267;MJDBOTE0000549	Peptides	Amino acids	map01100;map00480	Metabolism;Metabolism	Global and overview maps;Metabolism of other amino acids	Organic acids and derivatives	Carboxylic acids and derivatives	Amino acids, peptides, and analogues	Metabolic pathways;Glutathione metabolism	1.1031	1.0389	1.0291	3.241E-5	0.0004655	6.2503	6.2111	6.2614	6.2567	6.421	6.3993	6.22	6.2058	6.1662	6.1418	6.2298	6.3586	6.1246	6.0752	6.0466	6.0882	6.0591	5.9637	6.1078	6.2183
pos_3871	4-Amino-3-hydroxybutyrate	metab_2787	yes	up	-	C03678	pos	-	102.055	0.568033	M+H-H2O	C4H9NO3	0	60.8	HMDB0061877	-	-	-	-	-	Organic acids and derivatives	Carboxylic acids and derivatives	Amino acids, peptides, and analogues	-	1.0967	1.0497	1.0407	9.872E-5	0.001157	4.6565	4.7481	4.4909	4.7557	4.5859	4.6937	4.6776	4.6519	4.6349	4.5109	4.7319	4.4021	4.3904	4.3982	4.4478	4.49	4.549	4.4313	4.4993	4.5985
neg_3793	Taurine	metab_6497	yes	up	-	C00245	neg	107-35-7	124.006	0.553833	M-H	C2H7NO3S	88.4	0	PW_C000171;HMDB0000251;MJDBOTE0000787	-	-	map01100;map00920;map00430;map02010;map00120;map04080	Metabolism;Metabolism;Metabolism;Environmental Information Processing;Metabolism;Environmental Information Processing	Global and overview maps;Energy metabolism;Metabolism of other amino acids;Membrane transport;Lipid metabolism;Signaling molecules and interaction	Organic acids and derivatives	Organic sulfonic acids and derivatives	Organosulfonic acids and derivatives	Metabolic pathways;Sulfur metabolism;Taurine and hypotaurine metabolism;ABC transporters;Primary bile acid biosynthesis;Neuroactive ligand-receptor interaction	1.0965	0.9997	1.0357	0.00792	0.03752	6.2233	6.031	6.3517	6.1238	6.3573	6.3815	6.2267	6.1962	6.1384	5.9122	6.1324	6.3487	6.0528	5.9591	6.0569	6.0854	5.8739	5.5938	5.9026	6.1325
neg_2916	P-Tolyl Sulfate	metab_5652	yes	up	-	-	neg	-	187.006	4.16612	M-H	C7H8O4S	44.6	0	-	-	-	-	-	-	-	-	-	-	1.0964	1.0111	1.0577	0.01364	0.05473	4.4366	4.1939	3.8562	4.1312	4.4389	4.3896	4.153	4.1826	4.1621	3.947	4.2195	4.2234	3.9112	4.4485	3.7506	3.6646	3.9326	4.0494	4.1084	4.2381
pos_269	Butyryl-L-carnitine	metab_1658	yes	up	-	C02862	pos	25576-40-3	232.154	2.01375	M+H, M+Na	C11H21NO4	67.6	0	HMDB0002013	-	-	-	-	-	Lipids and lipid-like molecules	Fatty Acyls	Fatty acid esters	-	1.0953	1.0124	1.0274	0.001262	0.008897	7.5503	7.584	7.1876	7.4708	7.7373	7.615	7.443	7.5567	7.46	7.4887	7.5686	7.6664	7.4928	7.3944	7.2962	7.3151	7.4136	7.048	7.4222	7.3231
pos_2695	Cetyl recinoleate	metab_1664	yes	down	-	-	pos	-	540.534	5.86503	M+NH4	C34H66O3	0	76.3	HMDB0249839	-	-	-	-	-	Lipids and lipid-like molecules	Fatty Acyls	Fatty acid esters	-	1.0909	1.1064	0.9557	0.01316	0.05261	5.5926	5.8235	6.0225	6.0028	5.5722	5.209	5.9003	5.5819	5.7986	5.721	5.9106	5.7707	5.8184	6.0878	6.1996	6.2607	5.853	5.9495	5.9539	5.3579
pos_2630	Polidocanol	metab_1599	yes	down	-	C13493	pos	3055-99-0	600.467	5.94325	M+NH4	C30H62O10	0	60.9	HMDB0244942;HMDB0256665;HMDB0251574;HMDB0249382	-	-	-	-	-	Organic oxygen compounds	Organooxygen compounds	Ethers	-	1.087	0.9095	0.9638	0.01822	0.06839	5.6186	5.7775	5.8767	5.7323	5.6686	5.3774	5.6212	5.5602	5.5352	5.7871	5.4378	5.5051	5.5857	5.8554	5.4309	5.6285	5.5697	6.0239	6.2047	6.1719
pos_450	PE(P-18:0/0:0)	metab_3141	yes	up	-	-	pos	174062-73-8	466.33	6.22445	M+H, M+Na	C23H48NO6P	59.2	0	LMGP02070002;HMDB0240598	-	-	-	-	-	Lipids and lipid-like molecules	Glycerophospholipids	Glycerophosphoethanolamines	-	1.0774	1.0796	1.0253	0.0001981	0.002027	6.7934	6.873	6.8171	6.9962	6.8244	6.7235	6.8471	6.7699	7.0636	6.8446	6.8879	6.8639	6.667	6.6175	6.5842	6.7982	6.7134	6.6877	6.8445	6.5266
pos_2806	N,N-Dimethyldodecylamine-N-oxide	metab_1780	yes	up	-	-	pos	-	230.247	5.71688	M+H	C14H31NO	89	0	-	-	-	-	-	-	-	-	-	-	1.0652	1.0415	1.0263	1.569E-5	0.000254	6.0597	6.1302	6.1497	6.0283	6.074	5.8806	5.9437	5.9543	6.1598	6.1074	6.0275	5.9977	5.859	5.9057	5.8335	5.8582	5.8848	5.9525	5.9048	5.8727
pos_3426	Phe Asp	metab_2370	yes	down	-	-	pos	-	281.113	1.91303	M+H	C13H16N2O5	51.1	0	-	-	-	-	-	-	-	-	-	-	1.0651	1.1123	0.944	0.04723	0.1327	3.9536	5.03	4.4393	5.1019	4.0446	3.9586	4.7128	4.0774	4.4189	4.3868	4.9293	4.5762	4.6851	4.6478	4.5288	4.7235	4.8985	4.684	4.6958	5.0337
pos_3763	3h-Taurine	metab_2692	yes	up	-	-	pos	-	126.022	0.736283	M+H	C2H7NO3S	0	37.2	HMDB0246277	-	-	-	-	-	Organosulfur compounds	Thiocarbonyl compounds	Thioaldehydes	-	1.0584	0.9507	1.0419	0.01498	0.05852	5.5353	5.4288	5.7207	5.4937	5.7138	5.7359	5.54	5.5507	5.4799	5.2091	5.4793	5.7144	5.4026	5.2683	5.4537	5.4222	5.2493	4.7995	5.2566	5.5351
pos_2551	1-Hexadecanoyl-sn-Glycero-3-Phosphoethanolamine	metab_1516	yes	up	-	-	pos	53862-35-4	454.292	6.05258	M+H	C21H44NO7P	51.4	0	LMGP02050002;HMDB0011503	-	-	-	-	-	Lipids and lipid-like molecules	Glycerophospholipids	Glycerophosphoethanolamines	-	1.0534	1.0484	1.0581	0.04294	0.1232	5.071	5.0874	5.2684	5.4516	5.1324	5.064	5.2031	4.7678	5.351	4.7829	5.1375	4.8821	4.6222	4.8229	4.8495	5.166	3.9884	4.5431	4.9977	4.4627
pos_3837	L-Homoserine	metab_2756	yes	up	-	C00263	pos	672-15-1	161.092	0.620533	M+ACN+H	C4H9NO3	0	46.1	PW_C000570;HMDB0000719	Peptides	Amino acids	map01100;map00270;map01230;map00260;map00920	Metabolism;Metabolism;Metabolism;Metabolism;Metabolism	Global and overview maps;Amino acid metabolism;Global and overview maps;Amino acid metabolism;Energy metabolism	Organic acids and derivatives	Carboxylic acids and derivatives	Amino acids, peptides, and analogues	Metabolic pathways;Cysteine and methionine metabolism;Biosynthesis of amino acids;Glycine, serine and threonine metabolism;Sulfur metabolism	1.0514	0.9946	1.0271	0.0005607	0.004699	5.9793	6.1238	6.1196	6.1757	5.9847	5.9982	6.1019	6.011	6.0034	6.0604	6.184	5.9838	5.9038	5.923	5.959	5.925	5.9848	5.7778	5.9583	5.8312
pos_2614	LysoPC(18:3(6Z,9Z,12Z)/0:0)	metab_1583	yes	up	-	C04230	pos	-	518.321	5.96673	M+H	C26H48NO7P	0	80.3	HMDB0010387	Lipids	Phospholipids	map00564;map05231	Metabolism;Human Diseases	Lipid metabolism;Cancer: overview	Lipids and lipid-like molecules	Glycerophospholipids	Glycerophosphocholines	Glycerophospholipid metabolism;Choline metabolism in cancer	1.0496	0.942	1.0378	0.02959	0.09457	6.4405	6.2833	6.5254	6.4282	5.907	6.0705	6.069	6.4473	6.1797	6.5203	6.2048	6.4182	6.4776	6.2139	6.1993	6.0928	5.5896	5.8303	5.9129	6.0267
pos_1136	(E,E)-Trichostachine	metab_127	yes	down	-	C10174	pos	25924-78-1	254.117	2.05277	M+H-H2O	C16H17NO3	0	50.3	HMDB0029374	-	-	-	-	-	Organoheterocyclic compounds	Benzodioxoles	Not Available	-	1.0472	0.9953	0.9689	0.0003671	0.003284	5.2177	5.1511	5.0719	5.1464	5.2332	5.2148	5.0267	5.1835	5.2349	5.3676	5.087	5.4053	5.3857	5.2464	5.3575	5.4357	5.3193	5.4244	5.4065	5.4349
neg_3074	Gly-Ile	metab_5818	yes	down	-	-	neg	-	187.108	2.68865	M-H	C8H16N2O3	56.1	0	HMDB0028844	-	-	-	-	-	Organic acids and derivatives	Carboxylic acids and derivatives	Amino acids, peptides, and analogues	-	1.0444	1.105	0.9487	0.02785	0.09299	4.2303	5.0702	4.7917	5.1281	4.3608	3.8869	4.801	4.4687	4.7146	4.6863	4.974	4.8208	4.8445	4.8557	4.8525	4.9189	5.0604	4.9338	4.8895	5.0163
pos_3491	N6-Acetyl-L-lysine	metab_2432	yes	down	-	C02727	pos	692-04-6	189.123	1.76485	M+H	C8H16N2O3	0	61.5	HMDB0000206	-	-	map01100;map00310	Metabolism;Metabolism	Global and overview maps;Amino acid metabolism	Organic acids and derivatives	Carboxylic acids and derivatives	Amino acids, peptides, and analogues	Metabolic pathways;Lysine degradation	1.0321	1.0207	0.9673	0.008031	0.03662	5.7297	6.2835	5.8538	6.338	5.7556	5.6773	6.1608	5.8167	5.9473	5.9926	6.1987	5.9994	6.0882	6.1966	6.2307	6.2273	6.336	6.2361	6.2142	6.1384
pos_3916	2-Amino-4-[carbamimidoyl(methyl)amino]butanoic acid	metab_2828	yes	up	-	-	pos	-	175.119	0.530583	M+H	C6H14N4O2	0	48.7	HMDB0255374	-	-	-	-	-	Organic acids and derivatives	Carboxylic acids and derivatives	Amino acids, peptides, and analogues	-	1.0239	1.0224	1.0273	0.0002006	0.002045	6.1437	6.3568	6.1154	6.3634	6.1943	6.141	6.2197	6.1905	6.1742	6.163	6.2996	6.1444	6.0522	6.0603	5.9615	6.0361	6.1567	5.9577	6.0569	6.2551
pos_3214	Aminocaproic acid	metab_2168	yes	up	-	C02378	pos	60-32-2	114.091	2.6145	M+H-H2O	C6H13NO2	0	30.8	HMDB0001901;PW_C001268	-	-	map01100	Metabolism	Global and overview maps	Lipids and lipid-like molecules	Fatty Acyls	Fatty acids and conjugates	Metabolic pathways	1.0186	0.9913	1.0273	7.714E-5	0.0009592	5.7383	5.906	5.8321	5.7275	5.8953	5.8896	5.8163	5.7378	5.8077	5.8896	5.7593	6.1175	5.6766	5.7165	5.6981	5.6997	5.6617	5.6919	5.7025	5.6536
neg_995	N4-Acetylcytidine	metab_7501	yes	down	-	C22293	neg	3768-18-1	322.044	0.8008	M+K-2H	C11H15N3O6	0	36.1	HMDB0005923	-	-	-	-	-	Nucleosides, nucleotides, and analogues	Pyrimidine nucleosides	Not Available	-	1.011	0.9678	0.9701	0.001221	0.008819	5.0179	4.9521	4.8503	4.8436	5.0519	5.0242	4.9953	4.9587	4.7584	4.9534	5.0619	4.7919	5.1416	5.0682	5.0027	4.9194	5.1287	5.1967	5.0887	4.939
pos_58	LysoPC(15:0/0:0)	metab_3280	yes	up	-	C04230	pos	-	482.323	6.16192	M+H, M+2Na-H, M+Na	C23H48NO7P	0	51.4	HMDB0010375;HMDB0010381	Lipids	Phospholipids	map00564;map05231	Metabolism;Human Diseases	Lipid metabolism;Cancer: overview	Lipids and lipid-like molecules	Glycerophospholipids	Glycerophosphocholines	Glycerophospholipid metabolism;Choline metabolism in cancer	1.0057	0.9388	1.0383	0.03201	0.1001	6.3942	6.2584	6.623	6.4995	6.4543	6.5368	6.5	6.3487	6.6803	6.0401	6.4531	6.3439	5.9252	6.2406	6.1954	6.3813	5.849	5.9122	6.3536	5.9351
pos_1982	PE(PGJ2/20:0)	metab_933	yes	up	-	-	pos	-	848.536	7.23185	M+Na	C45H80NO10P	0	56	HMDB0261851	-	-	-	-	-	Not Available	Not Available	Not Available	-	1.0053	1.0672	1.0425	0.02825	0.09164	5.4527	5.9869	5.7451	6.1141	6.164	5.8236	6.1908	5.7832	6.1161	5.6351	6.0869	5.7682	5.3412	5.9055	5.6152	5.7324	6.077	5.4731	5.8526	5.4978
pos_483	PE(18:3(6Z,9Z,12Z)/P-18:0)	metab_3175	yes	down	-	C00350	pos	-	748.523	6.84167	M+H, M+Na	C41H76NO7P	0	79.5	HMDB0009148	Lipids	Phospholipids	map01100;map00564;map00563;map04136;map05167;map04723;map04140	Metabolism;Metabolism;Metabolism;Cellular Processes;Human Diseases;Organismal Systems;Cellular Processes	Global and overview maps;Lipid metabolism;Glycan biosynthesis and metabolism;Transport and catabolism;Infectious disease: viral;Nervous system;Transport and catabolism	Lipids and lipid-like molecules	Glycerophospholipids	Glycerophosphoethanolamines	Metabolic pathways;Glycerophospholipid metabolism;Glycosylphosphatidylinositol (GPI)-anchor biosynthesis;Autophagy - other;Kaposi sarcoma-associated herpesvirus infection;Retrograde endocannabinoid signaling;Autophagy - animal	1.004	1.1503	0.9584	0.03012	0.09587	5.573	5.3834	5.5743	5.1336	5.5115	5.8333	4.9844	5.5016	5.0237	5.4661	5.4963	5.2555	5.6793	5.3818	5.8976	5.6971	5.3599	5.2823	5.8658	6.1169
neg_2489	PE(16:0/20:3(8Z,11Z,14Z))	metab_5222	yes	down	-	C00350	neg	-	722.512	6.5087	M-H2O-H	C41H76NO8P	0	43.6	PW_C004984;LMGP02011222;HMDB0008936	Lipids	Phospholipids	map01100;map00564;map00563;map04136;map05167;map04723;map04140	Metabolism;Metabolism;Metabolism;Cellular Processes;Human Diseases;Organismal Systems;Cellular Processes	Global and overview maps;Lipid metabolism;Glycan biosynthesis and metabolism;Transport and catabolism;Infectious disease: viral;Nervous system;Transport and catabolism	Lipids and lipid-like molecules	Glycerophospholipids	Glycerophosphoethanolamines	Metabolic pathways;Glycerophospholipid metabolism;Glycosylphosphatidylinositol (GPI)-anchor biosynthesis;Autophagy - other;Kaposi sarcoma-associated herpesvirus infection;Retrograde endocannabinoid signaling;Autophagy - animal	1.004	0.9365	0.9743	0.0006535	0.005212	5.4303	5.5376	5.6396	5.4768	5.5378	5.6632	5.6169	5.5157	5.618	5.6284	5.7362	5.4817	5.707	5.7338	5.7322	5.9156	5.7011	5.563	5.732	5.7526
[truncated: 8 more columns]

## Sheet: DEMs (DLY_L vs SWT_L，258)
ID	Metabolite	Metab ID	Significant	Regulate	level	KEGG Compound ID	Mode	CAS ID	M/Z	Retention time	Adducts	Formula	Fragmentation Score	Theoretical Fragmentation Score	Library ID	KEGG Compound First Category	KEGG Compound Second Category	KEGG Pathway ID	KEGG Pathway First Category	KEGG Pathway Second Category	HMDB Superclass	HMDB Class	HMDB Subclass	KEGG Pathway Description	VIP_pred_OPLS-DA	VIP_PLS-DA	FC(DLY_L/SWT_L)	P_value	FDR	DLY_L1	DLY_L10	DLY_L11	DLY_L12	DLY_L2	DLY_L3	DLY_L4	DLY_L5	DLY_L6	DLY_L7	DLY_L8	DLY_L9	SWT_L1	SWT_L10	SWT_L11	SWT_L12	SWT_L2	SWT_L3	SWT_L4	SWT_L5
neg_3141	Tolmetin	metab_5891	yes	up	-	C07149	neg	26171-23-3	238.087	2.28927	M-H2O-H	C15H15NO3	0	31.2	PW_C009003;HMDB0014643	-	-	-	-	-	Organic oxygen compounds	Organooxygen compounds	Carbonyl compounds	-	6.7622	6.3994	2.8701	2.43E-28	8.024E-25	4.312	4.2349	4.0258	4.2664	4.3266	4.1936	4.1285	4.1716	4.2045	4.3571	4.1795	4.4993	1.4726	1.493	1.4849	1.4882	1.4848	1.4921	1.4828	1.46
pos_2758	Linoleyl carnitine	metab_1729	yes	down	-	-	pos	36816-10-1	446.324	5.77147	M+Na	C25H45NO4	0	51.6	HMDB0006469	-	-	-	-	-	Lipids and lipid-like molecules	Fatty Acyls	Fatty acid esters	-	6.1619	6.0229	0.1162	1.8E-5	0.0003721	0.0106	0.0114	0.0115	0.9966	0.011	4.4285	0.0115	0.3435	0.011	0.0872	0.0117	0.0113	5.7432	5.7655	4.9267	5.1281	5.0725	5.0922	0.0111	0.0109
pos_1011	2-Phenylethyl acetate	metab_12	yes	up	-	C12303	pos	103-45-7	206.117	1.7025	M+ACN+H	C10H12O2	0	44	HMDB0033945	-	-	-	-	-	Benzenoids	Benzene and substituted derivatives	Not Available	-	5.5013	5.5101	1.8348	4.011E-18	4.09E-15	5.2035	5.2837	5.2162	5.3791	5.2666	5.2883	5.227	5.2547	5.2633	5.3986	5.2796	5.7911	2.7556	2.7526	2.756	2.76	2.7674	2.7818	2.7714	3.1182
pos_2740	C(Ccc)C(O)(C[N+](C)(C)C)CC([O-])=O	metab_1710	yes	down	-	-	pos	-	476.372	5.79485	2M+ACN+H	C11H23NO3	0	77	HMDB0249478	-	-	-	-	-	Organic acids and derivatives	Hydroxy acids and derivatives	Medium-chain hydroxy acids and derivatives	-	4.7433	4.805	0.4576	6.252E-5	0.0009468	1.4742	1.5051	1.5073	1.5062	4.5601	5.2801	1.5081	2.0233	1.4884	1.5015	1.57	1.5011	5.8349	5.6995	5.2155	5.2157	5.2177	4.758	3.9059	4.2589
pos_3484	Ketorolac	metab_2425	yes	up	-	C07062	pos	74103-06-3;66635-83-4	256.096	1.78048	M+H	C15H13NO3	0	32	PW_C008970;HMDB0014608	-	-	-	-	-	Organic oxygen compounds	Organooxygen compounds	Carbonyl compounds	-	4.3902	4.4586	1.4751	2.239E-16	1.37E-13	4.8917	5.011	5.0494	4.9802	4.8439	4.8541	4.9217	4.7396	4.7829	5.08	4.9276	5.2305	3.1887	3.1856	3.189	3.3335	3.7577	3.3748	3.4063	3.7683
pos_3204	Gluconic acid	metab_2157	yes	up	-	C00257	pos	526-95-4	260.074	2.66135	M+ACN+Na	C6H12O7	0	50.4	HMDB0000625;HMDB0303730	Carbohydrates	Monosaccharides	map01100;map00030;map01200	Metabolism;Metabolism;Metabolism	Global and overview maps;Carbohydrate metabolism;Global and overview maps	Organic oxygen compounds	Organooxygen compounds	Carbohydrates and carbohydrate conjugates	Metabolic pathways;Pentose phosphate pathway;Carbon metabolism	4.1027	4.1698	1.4414	6.158E-14	2.691E-11	4.7148	4.6017	4.3737	4.7314	4.7853	4.6382	4.5679	4.0082	4.1343	4.8334	4.617	5.0523	3.1772	3.1742	3.1776	3.1816	3.1891	3.2035	3.193	3.1829
pos_258	Carbazolepropanoic acid	metab_1546	yes	up	-	-	pos	-	240.101	1.91303	M+H, M+Na	C15H13NO2	0	33.6	HMDB0249628	-	-	-	-	-	Organoheterocyclic compounds	Indoles and derivatives	Carbazoles	-	4.0497	4.0847	1.2533	8.099E-20	1.239E-16	6.5299	6.4757	6.429	6.4508	6.558	6.5477	6.4148	6.5128	6.5196	6.5714	6.4484	6.7488	5.0501	4.9757	5.2297	5.138	5.3745	5.261	5.1633	5.2396
neg_3238	CMP-3-deoxy-D-manno-octulosonate	metab_5985	yes	down	-	C04121	neg	-	586.095	1.87675	M+FA-H	C17H24N3O15P-2	0	44.6	HMDB0304292	-	-	map01100;map01250	Metabolism;Metabolism	Global and overview maps;Global and overview maps	Nucleosides, nucleotides, and analogues	Pyrimidine nucleotides	Pyrimidine nucleotide sugars	Metabolic pathways;Biosynthesis of nucleotide sugars	3.9359	3.8037	0.707	0.0003997	0.006666	3.6306	3.7071	3.8117	3.4961	3.4799	3.6994	3.7421	3.3093	3.3437	3.4101	3.6977	3.6701	6.861	6.717	3.9703	5.2194	5.166	6.8638	4.7881	4.077
pos_2829	Decanoylcarnitine	metab_1803	yes	down	-	C03299	pos	1492-27-9	316.248	5.65468	M+H	C17H33NO4	88.6	0	LMFA07070059;HMDB0000651	-	-	-	-	-	Lipids and lipid-like molecules	Fatty Acyls	Fatty acid esters	-	3.8429	3.8822	0.6782	4.523E-5	0.0007686	3.9826	3.3544	2.9499	2.9487	4.6063	4.9799	3.5067	2.9292	2.9304	2.9439	2.9575	2.9435	5.8367	6.0052	5.4161	5.4764	5.7664	4.9158	4.6057	4.9378
pos_2769	Palmitoylcarnitine	metab_1741	yes	down	-	C02990	pos	2364-67-2	422.325	5.7559	M+Na	C23H45NO4	0	54.3	LMFA07070004;HMDB0240783;HMDB0000222	-	-	map01212;map00071	Metabolism;Metabolism	Global and overview maps;Lipid metabolism	Lipids and lipid-like molecules	Fatty Acyls	Fatty acid esters	Fatty acid metabolism;Fatty acid degradation	3.6184	3.562	0.7664	1.713E-5	0.0003607	4.3208	4.1727	3.8658	3.93	4.7063	5.4629	4.4171	4.3797	3.8462	4.3312	4.3155	4.0644	6.4756	6.5834	5.7078	5.8866	6.0033	5.7503	4.1406	4.8211
pos_1280	Isopropyl beta-D-glucoside	metab_258	yes	down	-	-	pos	5391-17-3	187.096	2.63017	M+H-2H2O	C9H18O6	0	60.8	HMDB0032705	-	-	-	-	-	Organic oxygen compounds	Organooxygen compounds	Carbohydrates and carbohydrate conjugates	-	3.4888	3.559	0.7263	8.888E-7	3.577E-5	2.9103	2.9888	2.9445	3.4378	3.7008	2.9208	2.9452	4.1443	3.8296	2.9384	2.9521	2.938	4.3956	5.1745	4.1401	4.6759	4.5507	4.5815	4.8006	4.7627
pos_1607	Lauroylcarnitine	metab_553	yes	down	-	-	pos	25518-54-1	344.279	5.71688	M+H	C19H37NO4	91.4	0	HMDB0002250;LMFA07070090	-	-	-	-	-	Lipids and lipid-like molecules	Fatty Acyls	Fatty acid esters	-	3.4856	3.4566	0.7695	3.517E-5	0.0006329	4.647	3.9208	3.6818	4.2358	4.9518	5.379	3.9586	4.1522	4.1326	3.6192	4.1075	4.1651	6.3707	6.2614	5.8468	5.8662	6.1509	5.3576	4.9348	5.4114
pos_1639	Dodec-9-enedioylcarnitine	metab_584	yes	down	-	-	pos	-	389.265	5.77927	M+NH4	C19H33NO6	0	39.9	HMDB0241226	-	-	-	-	-	Lipids and lipid-like molecules	Fatty Acyls	Fatty acid esters	-	3.439	3.2436	0.6199	0.002592	0.01716	1.8556	2.2571	2.4102	2.064	2.5484	2.5146	2.6306	2.2247	2.4837	2.456	2.1268	1.9698	5.3711	5.356	4.4899	4.5858	4.879	1.2781	2.2795	2.6109
neg_3165	10-Formyldihydrofolate	metab_5913	yes	down	-	C03204	neg	28459-40-7	492.122	2.13197	M+Na-2H	C20H21N7O7	0	51.6	HMDB0006485	-	-	-	-	-	Organoheterocyclic compounds	Pteridines and derivatives	Pterins and derivatives	-	3.38	3.3716	0.7171	0.006836	0.05141	2.3124	3.3909	5.6537	4.9458	2.3245	2.3499	3.8058	2.3131	3.9549	2.3157	2.3136	3.4052	4.777	2.3255	3.9208	4.6694	3.5929	5.115	4.5669	5.1376
neg_932	Diethyl Hydrogen Phosphate	metab_7445	yes	down	-	C06608	neg	598-02-7	199.037	0.641267	M+FA-H	C4H11O4P	53.9	0	HMDB0012209	-	-	-	-	-	Organic acids and derivatives	Organic phosphoric acids and derivatives	Phosphate esters	-	3.3402	3.19	0.7765	0.0001529	0.003658	3.4976	3.381	2.855	3.1872	3.6472	3.6059	3.4668	3.7023	3.8372	3.4104	3.3603	3.4122	4.8469	6.1227	4.2367	4.344	4.4822	4.6868	4.4404	4.1522
pos_1080	Solasodine	metab_75	yes	down	-	C10822	pos	126-17-0	229.652	1.89745	M+2Na	C27H43NO2	0	77.1	LMST01150004;HMDB0035282	-	-	-	-	-	Lipids and lipid-like molecules	Steroids and steroid derivatives	Steroidal alkaloids	-	3.2618	2.6825	0.6947	0.02952	0.1059	0.4058	4.6805	3.2524	4.6644	0.414	0.4122	3.883	0.414	3.5676	3.7075	4.4361	3.8588	4.1983	4.1608	4.1229	4.2	4.4859	4.0968	4.0926	3.7508
neg_1087	Quercetin 7-glucoside	metab_3783	yes	down	-	C12639	neg	-	509.092	1.17948	M+FA-H	C21H20O12	0	62.4	HMDB0302151	-	-	-	-	-	Phenylpropanoids and polyketides	Flavonoids	Flavonoid glycosides	-	3.2465	3.21	0.8072	0.00118	0.01481	3.5434	4.4336	5.514	5.2511	3.5555	3.581	4.6808	3.6075	5.0872	3.9616	4.6113	4.6114	5.9312	4.3347	5.1835	6.1377	5.4533	5.4302	5.6778	5.746
pos_404	Hydroxyoctadecenoylcarnitine	metab_2953	yes	down	-	-	pos	-	424.341	5.77147	M+H-H2O, M+H	C25H47NO5	0	37.8	HMDB0253282	-	-	-	-	-	Lipids and lipid-like molecules	Fatty Acyls	Fatty acids and conjugates	-	3.2347	3.193	0.8572	5.576E-6	0.0001483	6.2626	6.0532	5.8789	5.8173	6.5622	7.0469	6.1705	5.8753	5.9242	6.0215	6.13	6.1208	7.7863	7.7346	7.3367	7.3895	7.251	7.3451	6.1985	6.406
pos_1585	Tanacetol B	metab_529	yes	down	-	-	pos	86787-28-2	314.232	5.61553	M+NH4	C17H28O4	0	44.1	HMDB0035075	-	-	-	-	-	Lipids and lipid-like molecules	Prenol lipids	Sesquiterpenoids	-	3.1154	3.0065	0.7742	7.213E-5	0.001062	3.2619	3.2938	3.2961	3.2949	3.2753	4.1131	3.2968	3.2753	3.2766	3.2901	3.3037	3.2897	5.0796	5.2914	4.7786	4.6514	4.8826	4.4091	3.3587	4.002
pos_2757	LysoSM(d18:1)	metab_1728	yes	down	-	C03640	pos	1670-26-4	448.341	5.77147	M+H-H2O	C23H50N2O5P+	0	71.5	HMDB0006482	-	-	map00600	Metabolism	Lipid metabolism	Lipids and lipid-like molecules	Sphingolipids	Phosphosphingolipids	Sphingolipid metabolism	3.1084	3.0506	0.8423	1.132E-5	0.0002545	5.0396	5.0732	4.8419	4.7161	5.3057	5.5853	5.1985	4.878	4.7237	5.2237	5.2051	5.3923	6.6202	6.9766	6.0132	6.1096	5.9809	6.1548	5.1763	5.0641
pos_406	3-Hydroxyoctadecanoylcarnitine	metab_2972	yes	down	-	-	pos	-	426.357	5.78703	M+H-H2O, M+H	C25H49NO5	0	44.9	LMFA07070043;HMDB0240769	-	-	-	-	-	Lipids and lipid-like molecules	Fatty Acyls	Fatty acid esters	-	3.0861	3.0622	0.8677	2.45E-5	0.0004744	6.6529	6.397	6.0065	6.1269	6.9453	7.4152	6.5095	6.2495	6.2704	6.1046	6.5142	6.2614	8.146	8.079	7.6503	7.7116	7.8167	7.2723	6.6516	7.0705
neg_1611	8,11-eicosadiynoic acid	metab_4319	yes	down	-	-	neg	-	303.233	5.74243	M-H	C20H32O2	37.2	0	LMFA01030688	-	-	-	-	-	-	-	-	-	3.0796	2.8779	0.791	0.0001997	0.00427	3.0608	3.0646	3.0275	3.0414	3.3842	3.2961	3.0448	3.0762	3.0684	3.0641	3.062	3.0409	4.6493	5.1123	3.8276	3.9693	3.0654	4.0199	3.0633	3.0398
pos_3523	Oxoxylopine	metab_2467	yes	up	-	-	pos	-	649.104	1.71032	2M+K	C18H11NO4	0	33.2	HMDB0302035	-	-	-	-	-	Alkaloids and derivatives	Aporphines	Not Available	-	3.0624	2.7797	1.206	0.000305	0.00323	5.4009	5.4273	4.3926	5.5659	5.4932	5.8612	4.9126	5.8059	5.6414	5.5417	5.1328	4.3241	3.8058	3.819	4.2681	3.8462	4.5423	3.9942	5.1712	5.1136
pos_585	Hydroxytetradecadienyl-l-carnitine	metab_3286	yes	down	-	-	pos	-	370.294	5.73252	M+H, M+CH3OH+H	C21H39NO4	0	72	HMDB0253295	-	-	-	-	-	Lipids and lipid-like molecules	Fatty Acyls	Fatty acids and conjugates	-	3.0358	2.9835	0.8479	1.109E-5	0.0002514	5.2737	4.898	4.9986	4.9867	5.4842	5.7984	4.935	4.9881	4.9966	4.8016	5.0357	4.8931	6.6316	6.3694	6.2843	6.2174	6.4753	5.8436	5.4176	5.7867
neg_2485	LysoPC(0:0/18:1(9Z))	metab_5218	yes	up	-	-	neg	22248-65-3	566.346	6.53167	M+FA-H	C26H52NO7P	0	83.6	HMDB0061701	-	-	-	-	-	Lipids and lipid-like molecules	Glycerophospholipids	Glycerophosphocholines	-	3.0179	2.8296	1.2206	0.001165	0.01474	5.0764	4.5724	5.1211	5.2228	3.6195	3.5672	4.8421	5.0623	5.1074	4.5991	5.1718	5.4068	3.5216	3.5428	3.5344	3.5378	3.7189	3.7257	4.0582	4.8365
neg_561	NADHX	metab_7079	yes	up	-	C04856	neg	116561-22-9	664.117	0.641267	M-H2O-H, M-H	C21H31N7O15P2	0	84.2	HMDB0059644	-	-	-	-	-	Nucleosides, nucleotides, and analogues	Purine nucleotides	Purine nucleotide sugars	-	2.9771	2.7961	1.1844	0.001855	0.01976	5.7521	5.7609	4.2973	5.8031	5.827	6.2536	5.3242	6.1181	5.8587	5.7932	5.5068	4.5324	3.1581	4.6412	4.7551	4.3874	4.8671	4.3564	5.4286	5.3309
pos_1136	(E,E)-Trichostachine	metab_127	yes	up	-	C10174	pos	25924-78-1	254.117	2.05277	M+H-H2O	C16H17NO3	0	50.3	HMDB0029374	-	-	-	-	-	Organoheterocyclic compounds	Benzodioxoles	Not Available	-	2.9618	2.9875	1.163	2.303E-13	8.806E-11	5.2177	5.1511	5.0719	5.1464	5.2332	5.2148	5.0267	5.1835	5.2349	5.3676	5.087	5.4053	4.324	4.3046	4.4043	4.3785	4.6925	4.5554	4.4171	4.558
neg_1691	Latrunculin a	metab_4399	yes	down	-	C16901	neg	76343-93-6	442.166	5.87807	M+Na-2H	C22H31NO5S	0	76.7	HMDB0253989	-	-	-	-	-	Phenylpropanoids and polyketides	Macrolides and analogues	Not Available	-	2.9614	2.7764	0.8478	5.742E-5	0.001727	4.3276	4.1118	3.466	3.48	4.6287	4.5941	3.5066	4.0753	3.8332	4.0681	4.236	3.7989	4.7859	5.4575	4.8278	4.6867	4.9333	4.8302	4.405	4.6984
pos_3873	Eperezolid	metab_2789	yes	up	-	-	pos	-	359.155	0.560333	M+H-2H2O	C18H23FN4O5	0	51.4	HMDB0251836	-	-	-	-	-	Organoheterocyclic compounds	Diazinanes	Piperazines	-	2.9428	2.7962	1.1623	4.7E-8	3.507E-6	5.4588	5.1797	4.9912	4.8325	5.2771	5.3644	4.9728	5.4107	4.6252	4.7425	5.0844	4.8855	4.2656	4.3518	4.4446	4.2633	4.2708	4.2852	4.2747	4.4701
pos_2918	Granisetron	metab_1889	yes	down	-	C07023	pos	109889-09-0	330.227	4.85892	M+NH4	C18H24N4O	0	40	HMDB0015026	-	-	-	-	-	Organoheterocyclic compounds	Benzopyrazoles	Indazoles	-	2.9194	2.9632	0.8462	2.799E-7	1.338E-5	4.7831	4.6123	4.1153	4.4856	4.9771	5.0695	4.3093	4.5268	4.1445	3.8519	4.629	4.8286	5.4421	5.2383	5.4252	5.4066	5.4059	5.0813	5.1361	5.4306
neg_3626	Dihydroxyacetone Phosphate	metab_6348	yes	down	-	C00111	neg	1957-04-05	150.979	0.633283	M-H2O-H	C3H7O6P	33.7	0	PW_C001134;HMDB0001473	-	-	map01100;map00564;map01200;map00561;map00562;map00040;map00760;map00051;map01230;map00052;map00010;map00640	Metabolism;Metabolism;Metabolism;Metabolism;Metabolism;Metabolism;Metabolism;Metabolism;Metabolism;Metabolism;Metabolism;Metabolism	Global and overview maps;Lipid metabolism;Global and overview maps;Lipid metabolism;Carbohydrate metabolism;Carbohydrate metabolism;Metabolism of cofactors and vitamins;Carbohydrate metabolism;Global and overview maps;Carbohydrate metabolism;Carbohydrate metabolism;Carbohydrate metabolism	Organic oxygen compounds	Organooxygen compounds	Carbohydrates and carbohydrate conjugates	Metabolic pathways;Glycerophospholipid metabolism;Carbon metabolism;Glycerolipid metabolism;Inositol phosphate metabolism;Pentose and glucuronate interconversions;Nicotinate and nicotinamide metabolism;Fructose and mannose metabolism;Biosynthesis of amino acids;Galactose metabolism;Glycolysis / Gluconeogenesis;Propanoate metabolism	2.8909	2.7144	0.8193	7.14E-5	0.001949	3.3842	2.968	2.9741	3.0512	3.3543	3.3229	2.8567	3.3546	3.0131	2.9749	3.3376	2.8528	3.7521	4.6438	4.1612	4.0819	3.8451	4.2733	3.4565	3.4024
pos_2874	L-Octanoylcarnitine	metab_1847	yes	down	-	C02838	pos	25243-95-2	288.216	5.45983	M+H	C15H29NO4	94	0	LMFA07070002;HMDB0000791	-	-	-	-	-	Lipids and lipid-like molecules	Fatty Acyls	Fatty acid esters	-	2.8883	2.8505	0.8196	0.001158	0.009241	4.9152	4.7175	3.5686	4.5088	5.4206	5.621	4.6883	4.3952	4.6336	3.8766	4.5858	4.2331	6.2685	6.1865	5.8625	5.9448	6.2857	5.6554	5.3988	5.599
neg_2569	Bardoxolone methyl	metab_5298	yes	up	-	-	neg	-	504.309	6.07458	M-H	C32H43NO4	0	51.7	HMDB0248872	-	-	-	-	-	Organic oxygen compounds	Organooxygen compounds	Carbonyl compounds	-	2.8826	2.7292	1.2014	0.00124	0.01511	4.477	4.6909	5.2107	5.0175	4.0132	4.3379	5.1717	4.3215	5.2467	4.3914	4.9111	4.9765	3.5172	3.5383	3.5299	3.5334	3.6853	3.5374	4.0924	5.0158
pos_711	3-Methylpyridazine	metab_3420	yes	down	-	-	pos	-	112.087	0.4827	M+NH4	C5H6N2	70	0	-	-	-	-	-	-	-	-	-	-	2.8683	2.83	0.8589	6.563E-9	5.905E-7	4.1202	4.4582	4.4793	4.307	4.3051	4.2063	4.0158	4.275	4.402	4.4567	4.5366	4.3105	4.7286	5.141	5.0821	5.2552	5.2065	5.0594	4.9739	4.7911
pos_2772	Tetradecanoylcarnitine	metab_1745	yes	down	-	-	pos	25597-07-3	372.31	5.7559	M+H	C21H41NO4	75.5	0	LMFA07070102;HMDB0005066;LMFA07070107;HMDB0254979	-	-	-	-	-	Lipids and lipid-like molecules	Fatty Acyls	Fatty acid esters	-	2.853	2.8714	0.8563	0.0001609	0.001993	5.8993	5.4053	4.9222	5.2052	6.1359	6.5612	5.5628	5.335	5.4028	4.9881	5.6148	5.1659	7.2158	6.9539	6.82	6.653	6.8742	6.4074	5.8291	6.2061
pos_767	(1R*,2R*,4R*,8S*)-p-Menthane-1,2,8,9-tetrol 9-glucoside	metab_3471	yes	down	-	-	pos	402593-84-4	389.179	0.598267	M+Na	C16H30O9	0	33	HMDB0039976	-	-	-	-	-	Lipids and lipid-like molecules	Prenol lipids	Terpene glycosides	-	2.8495	2.6183	0.8587	0.0003932	0.003978	4.8246	5.226	4.7004	5.4036	4.7194	2.9987	4.8408	5.2155	5.1776	5.1208	5.2169	5.1797	5.6858	5.269	5.8409	5.474	5.7395	5.8078	5.516	5.7708
pos_757	Ribostamycin	metab_3462	yes	down	-	C01759	pos	25546-65-0	419.214	0.568033	M+H-2H2O	C17H34N4O10	0	45.2	HMDB0257216	-	-	map00524	Metabolism	Biosynthesis of other secondary metabolites	Organic oxygen compounds	Organooxygen compounds	Carbohydrates and carbohydrate conjugates	Neomycin, kanamycin and gentamicin biosynthesis	2.828	2.792	0.8541	1.521E-6	5.347E-5	4.3306	4.511	4.3648	4.3636	4.344	4.3411	4.3655	4.344	4.3687	4.6225	4.3724	4.3583	5.2565	4.3316	5.3199	4.7177	5.2038	5.6576	4.8061	5.304
pos_3114	3-Hydroxy-cis-5-octenoylcarnitine	metab_2077	yes	down	-	-	pos	-	302.196	3.11397	M+H	C15H27NO5	0	63.5	HMDB0240766;LMFA07070038	-	-	-	-	-	Lipids and lipid-like molecules	Fatty Acyls	Fatty acid esters	-	2.8007	2.8424	0.863	7.728E-7	3.152E-5	5.1049	4.7475	4.2733	4.6042	5.2848	5.3704	4.6587	5.1341	4.9406	4.3254	4.8407	5.2375	5.759	5.546	5.7356	5.547	5.9424	5.5828	5.4339	5.6185
neg_1206	NADH	metab_7525	yes	up	-	C00003	neg	53-84-9;58-68-4	664.117	1.88075	M-H	C21H29N7O14P2	88	0	HMDB0001487;PW_C001144;HMDB0000902;MJDBOTE0000684	Vitamins and cofactors	Cofactors	map01100;map00983;map01240;map00730;map00760;map04977;map05208;map04925;map04936;map04211;map00190;map04152	Metabolism;Metabolism;Metabolism;Metabolism;Metabolism;Organismal Systems;Human Diseases;Organismal Systems;Human Diseases;Organismal Systems;Metabolism;Environmental Information Processing	Global and overview maps;Xenobiotics biodegradation and metabolism;Global and overview maps;Metabolism of cofactors and vitamins;Metabolism of cofactors and vitamins;Digestive system;Cancer: overview;Endocrine system;Endocrine and metabolic disease;Aging;Energy metabolism;Signal transduction	Nucleosides, nucleotides, and analogues	(5''->5'')-dinucleotides	Not Available	Metabolic pathways;Drug metabolism - other enzymes;Biosynthesis of cofactors;Thiamine metabolism;Nicotinate and nicotinamide metabolism;Vitamin digestion and absorption;Chemical carcinogenesis - reactive oxygen species;Aldosterone synthesis and secretion;Alcoholic liver disease;Longevity regulating pathway;Oxidative phosphorylation;AMPK signaling pathway	2.7986	2.6155	1.1105	0.0003514	0.006059	6.9762	7.0139	6.1636	7.1404	7.1118	7.3906	6.6449	7.3604	7.1691	7.1115	6.839	6.0679	5.529	5.9451	6.1858	6.0044	6.252	5.8563	6.7933	6.7506
pos_899	N-Methylphenylalanyl-prolyl-arginine	metab_3591	yes	up	-	-	pos	-	239.113	1.11733	M+2Na	C21H32N6O4	0	32.1	HMDB0255190	-	-	-	-	-	Organic acids and derivatives	Carboxylic acids and derivatives	Amino acids, peptides, and analogues	-	2.7924	2.7611	1.1959	1.739E-6	5.844E-5	4.4478	4.7034	4.5066	4.7649	4.1177	4.7538	4.091	4.6331	4.6737	4.637	4.6497	4.6023	4.0288	3.5433	3.7003	4.0107	3.5582	3.5726	4.6313	3.5521
pos_1353	Glu Val Ile	metab_319	yes	down	-	-	pos	-	360.212	3.04368	M+H	C16H29N3O6	62.9	0	-	-	-	-	-	-	-	-	-	-	2.7838	2.4927	0.8636	3.002E-5	0.0005565	3.7036	4.4364	3.771	4.3695	3.717	3.7141	4.397	4.0848	4.0918	4.4052	4.6691	4.3915	4.7933	4.1271	4.9738	4.7457	4.9666	4.9605	4.7842	4.6462
neg_1861	Rocuronium	metab_4556	yes	up	-	C07556	neg	119302-91-9;143558-00-3	566.346	6.71493	M+K-2H	C32H53N2O4+	0	71	HMDB0014866	-	-	-	-	-	Lipids and lipid-like molecules	Steroids and steroid derivatives	Steroid esters	-	2.7757	2.6264	1.1755	0.00306	0.02799	4.5502	5.4383	5.6418	5.746	5.0154	5.2034	5.5053	4.6314	5.6716	5.2996	5.5841	4.5746	3.7957	4.5505	3.8085	3.8119	4.4366	3.816	5.3402	5.441
pos_2619	Ethoxyquin	metab_1588	yes	up	-	C07475	pos	91-53-2	218.154	5.9589	M+H	C14H19NO	93.2	0	HMDB0039531;MJDBOTE0001752	-	-	-	-	-	Organoheterocyclic compounds	Quinolines and derivatives	Quinolones and derivatives	-	2.7451	2.875	1.2687	6.097E-5	0.0009326	3.3245	4.8839	3.2396	3.7446	4.2275	4.1636	4.2279	4.0996	3.5955	4.6781	5.1512	3.6173	3.2095	3.2065	3.2099	3.2139	3.2213	3.2358	3.2253	3.2152
neg_100	Sesamose	metab_3711	yes	down	-	C08248	neg	58985-23-2	665.214	0.6253	M+Cl, M+FA-H, M-H	C24H42O21	0	81.5	HMDB0038871	-	-	-	-	-	Organic oxygen compounds	Organooxygen compounds	Carbohydrates and carbohydrate conjugates	-	2.7429	2.6516	0.8408	0.001249	0.01516	3.7846	3.7883	4.7751	3.7652	3.7967	3.8222	3.7948	3.7852	3.7922	3.7879	3.7858	3.7647	5.1364	3.7977	4.3782	4.9946	3.8785	4.6949	4.8213	5.2377
neg_422	13(S)-HpODE	metab_6918	yes	down	-	C04717	neg	33964-75-9	311.223	5.86215	M-H2O-H, M-H	C18H32O4	31.7	0	HMDB0003871	-	-	map01100;map00591	Metabolism;Metabolism	Global and overview maps;Lipid metabolism	Lipids and lipid-like molecules	Fatty Acyls	Lineolic acids and derivatives	Metabolic pathways;Linoleic acid metabolism	2.6549	2.5106	0.8951	3.618E-7	3.806E-5	4.5081	4.4908	4.2169	4.5135	4.515	4.5457	4.1347	4.3125	4.4481	4.3613	4.4818	4.2276	4.7703	5.3715	5.0472	4.7796	4.9631	5.1426	4.7743	4.8999
pos_1277	Isovalerylcarnitine	metab_254	yes	down	-	C20826	pos	31023-24-2	246.17	2.6145	M+H	C12H23NO4	0	58.2	LMFA07070076;HMDB0000688	-	-	-	-	-	Lipids and lipid-like molecules	Fatty Acyls	Fatty acid esters	-	2.6169	2.6822	0.9021	1.451E-6	5.197E-5	6.4907	6.4874	6.1388	6.5684	6.6412	6.3996	6.151	6.7546	6.5976	6.0851	6.4519	6.3957	7.0169	7.7005	6.9591	7.3716	7.1102	7.1659	7.4126	7.3469
pos_1121	2,4-dimethylhexanedioylcarnitine	metab_113	yes	down	-	-	pos	-	318.191	1.96717	M+H	C15H27NO6	0	38	HMDB0241047	-	-	-	-	-	Lipids and lipid-like molecules	Fatty Acyls	Fatty acid esters	-	2.6071	2.6755	0.8453	1.1E-6	4.195E-5	3.5303	3.5622	3.5645	3.6609	3.8678	3.6057	3.5652	3.5437	3.7877	3.5584	3.5721	3.8577	4.2469	3.729	4.4248	4.419	3.7958	4.0732	4.2075	4.3927
pos_458	PC(18:1/0:0)	metab_3148	yes	up	-	-	pos	-	544.337	6.30237	M+H, M+Na	C26H52NO7P	34.8	0	LMGP01050032;LMGP01050029;LMGP01050030	-	-	-	-	-	-	-	-	-	2.5962	2.5456	1.1337	0.0004227	0.004185	6.0108	6.4555	6.6129	6.6549	6.0801	6.0764	6.5365	6.2205	6.7053	6.2732	6.5475	6.36	4.996	5.7708	5.0828	4.9758	5.3627	5.0667	6.2611	6.4422
pos_3850	Ureidoisobutyric acid	metab_2771	yes	up	-	C05100	pos	2905-86-4;19140-82-0	129.066	0.590733	M+H-H2O	C5H10N2O3	0	57.4	HMDB0002031;PW_C001363	-	-	-	-	-	Organic acids and derivatives	Organic carbonic acids and derivatives	Ureas	-	2.5953	2.4864	1.1126	1.709E-7	9.863E-6	5.8855	5.3233	5.6999	5.3647	5.9214	5.9591	5.5712	5.6095	5.6456	5.8087	5.3751	5.7577	5.0432	4.8599	5.3586	4.9494	4.9897	5.2173	5.2188	5.0233
pos_2751	12-Hydroxyheptadecanoylcarnitine	metab_1722	yes	down	-	-	pos	-	412.341	5.77927	M+H-H2O	C24H47NO5	0	58.4	HMDB0241515	-	-	-	-	-	Lipids and lipid-like molecules	Fatty Acyls	Fatty acid esters	-	2.5936	2.6169	0.8373	0.0004452	0.004338	4.437	3.7506	3.87	3.955	4.8328	5.03	3.8185	3.9512	4.0314	3.6861	4.4864	3.7494	5.477	5.5936	5.1267	5.1647	5.2507	5.1429	4.152	4.2831
neg_1800	9,10-DiHOME	metab_4498	yes	down	-	C14828	neg	125356-86-7	313.238	6.20232	M-H	C18H34O4	36	0	HMDB0004704;LMFA02000229	-	-	map00591	Metabolism	Lipid metabolism	Lipids and lipid-like molecules	Fatty Acyls	Fatty acids and conjugates	Linoleic acid metabolism	2.5725	2.4131	0.8402	0.0004514	0.007271	3.1147	3.6151	3.0814	3.0953	3.18	3.1524	3.0987	3.1154	3.1435	3.1181	3.1159	3.0948	3.1703	4.6528	4.2476	3.1229	4.1818	4.0024	3.7371	3.94
neg_1857	PE(16:0/18:1(11Z))	metab_4551	yes	down	-	C00350	neg	-	698.512	6.64795	M-H2O-H	C39H76NO8P	0	38.7	LMGP02010010;HMDB0008926;PW_C004974	Lipids	Phospholipids	map01100;map00564;map00563;map04136;map05167;map04723;map04140	Metabolism;Metabolism;Metabolism;Cellular Processes;Human Diseases;Organismal Systems;Cellular Processes	Global and overview maps;Lipid metabolism;Glycan biosynthesis and metabolism;Transport and catabolism;Infectious disease: viral;Nervous system;Transport and catabolism	Lipids and lipid-like molecules	Glycerophospholipids	Glycerophosphoethanolamines	Metabolic pathways;Glycerophospholipid metabolism;Glycosylphosphatidylinositol (GPI)-anchor biosynthesis;Autophagy - other;Kaposi sarcoma-associated herpesvirus infection;Retrograde endocannabinoid signaling;Autophagy - animal	2.5446	2.3978	0.9184	1.364E-6	9.384E-5	5.5766	5.2273	5.0295	5.1205	5.5121	5.6604	5.3266	5.7136	5.4065	5.247	5.4218	5.4694	5.8048	5.6804	6.0409	5.9201	5.9541	5.8372	5.8121	6.0636
pos_478	LysoPC(18:1(11Z)/0:0)	metab_3169	yes	up	-	C04230	pos	-	544.337	6.64632	M+H, M+Na	C26H52NO7P	0	85.2	HMDB0010385	Lipids	Phospholipids	map00564;map05231	Metabolism;Human Diseases	Lipid metabolism;Cancer: overview	Lipids and lipid-like molecules	Glycerophospholipids	Glycerophosphocholines	Glycerophospholipid metabolism;Choline metabolism in cancer	2.5191	2.4384	1.119	0.0008463	0.007247	6.4777	6.7938	7.0561	7.0864	6.5017	6.5532	6.8916	6.6373	7.0299	6.7417	6.9313	6.7789	5.2537	6.362	5.0317	5.5793	5.9993	5.7615	6.7109	6.835
pos_1601	12-Hydroxydodecanoylcarnitine	metab_547	yes	down	-	-	pos	-	342.263	5.68582	M+H-H2O	C19H37NO5	0	35.6	HMDB0241208	-	-	-	-	-	Lipids and lipid-like molecules	Fatty Acyls	Fatty acid esters	-	2.4983	2.3246	0.8387	0.001399	0.01081	3.5084	3.5403	3.5425	3.5413	3.5218	3.5747	3.5433	3.5218	3.523	3.5365	3.5502	3.5361	5.0746	5.039	4.533	4.6192	4.8972	3.5609	3.5282	3.6319
neg_3279	D-Digitoxose	metab_6026	yes	up	-	C21045	neg	-	147.065	1.72962	M-H	C6H12O4	0	34.4	HMDB0251279	-	-	-	-	-	Organic oxygen compounds	Organooxygen compounds	Carbohydrates and carbohydrate conjugates	-	2.4894	2.4153	1.1674	0.005348	0.04371	4.7541	4.7816	4.5457	4.8295	5.0386	5.3244	4.5329	5.0589	4.7194	5.0184	4.654	4.5715	3.4272	4.4785	4.6742	3.7497	3.417	3.8568	4.3846	3.64
pos_907	Cyanidin 5-O-beta-D-glucoside	metab_3598	yes	down	-	-	pos	-	511.106	1.14852	M+ACN+Na	C21H19O11-	0	38.2	HMDB0304305	-	-	-	-	-	Phenylpropanoids and polyketides	Flavonoids	Flavonoid glycosides	-	2.4885	2.4153	0.8535	0.001554	0.01168	4.0532	4.0851	5.0281	4.5388	4.0666	4.0637	4.0881	4.0666	4.0678	4.0813	4.095	4.0809	5.4434	4.0542	4.3614	5.6935	4.9533	4.8927	5.216	5.3535
pos_986	Trans-zeatin riboside	metab_3669	yes	up	-	C16431	pos	6025-53-2	176.584	1.62428	M+2H	C15H21N5O5	0	32.1	HMDB0304506;HMDB0030388	-	-	-	-	-	Nucleosides, nucleotides, and analogues	Purine nucleosides	Not Available	-	2.4839	2.3596	1.2037	0.0002694	0.002932	3.5139	3.8839	3.144	4.1414	3.894	4.5055	3.1448	4.3534	4.1362	4.1375	3.248	3.1376	3.1139	3.1109	3.1143	3.1183	3.1257	3.1402	3.2833	3.1196
neg_3768	Cytarabine	metab_6478	yes	down	-	C02961	neg	147-94-4	242.08	0.561783	M-H	C9H13N3O5	0	31.3	HMDB0248553;HMDB0015122	-	-	-	-	-	Nucleosides, nucleotides, and analogues	Pyrimidine nucleosides	Not Available	-	2.4736	2.3206	0.9336	1.632E-7	2.073E-5	6.0126	6.1228	5.984	6.1461	6.0092	5.6794	5.8053	6.0723	6.0386	6.1337	6.1036	6.0512	6.3868	6.2159	6.6115	6.2595	6.447	6.5273	6.3379	6.4652
pos_2525	LysoPC(20:4(8Z,11Z,14Z,17Z)/0:0)	metab_1488	yes	up	-	C04230	pos	-	544.339	6.1307	M+H	C28H50NO7P	0	79.1	HMDB0010396	Lipids	Phospholipids	map00564;map05231	Metabolism;Human Diseases	Lipid metabolism;Cancer: overview	Lipids and lipid-like molecules	Glycerophospholipids	Glycerophosphocholines	Glycerophospholipid metabolism;Choline metabolism in cancer	2.4727	2.4629	1.1421	0.0005806	0.005333	5.4092	5.7042	6.1312	5.95	5.3158	5.3897	6.0725	5.7329	6.1137	5.7488	5.8366	6.0379	5.2007	5.0567	4.5201	5.069	4.0128	4.431	5.6775	5.648
neg_3147	Xanthosine	metab_5897	yes	up	-	C01762	neg	146-80-5	283.068	2.25743	M-H	C10H12N4O6	86	0	HMDB0000299;PW_C000203;MJDBOTE0001063	-	-	map01100;map02010;map01232;map00230;map00232	Metabolism;Environmental Information Processing;Metabolism;Metabolism;Metabolism	Global and overview maps;Membrane transport;Global and overview maps;Nucleotide metabolism;Biosynthesis of other secondary metabolites	Nucleosides, nucleotides, and analogues	Purine nucleosides	Not Available	Metabolic pathways;ABC transporters;Nucleotide metabolism;Purine metabolism;Caffeine metabolism	2.4485	2.2916	1.1583	0.00275	0.02586	4.3676	4.4523	3.8271	4.6443	4.4368	4.7434	4.194	4.3641	4.4061	4.5365	4.1989	4.3339	3.3795	3.8431	4.006	2.9783	2.9747	3.7763	4.2927	4.2951
pos_3382	Isoguvacine	metab_3697	yes	down	-	C10128	pos	499-04-7;64603-90-3	255.133	2.01375	2M+H	C6H9NO2	0	31.6	HMDB0030352;HMDB0253644	-	-	-	-	-	Alkaloids and derivatives	Not Available	Not Available	-	2.4415	2.3381	0.8973	4.705E-5	0.0007943	4.8913	5.0933	5.1422	5.1923	4.778	4.7383	5.2822	5.7053	5.7409	5.1255	5.1122	4.9719	5.3034	5.471	5.7614	5.9759	5.9144	6.1304	5.4396	5.5085
neg_2307	LysoPI(20:4(5Z,8Z,11Z,14Z)/0:0)	metab_5036	yes	up	-	-	neg	1246430-04-5	619.288	7.11293	M-H	C29H49O12P	0	59.5	HMDB0061690	-	-	-	-	-	Lipids and lipid-like molecules	Glycerophospholipids	Glycerophosphoinositols	-	2.439	2.309	1.1096	3.742E-5	0.001317	4.8128	5.0049	5.0501	5.1669	4.7913	5.0163	4.9138	4.9513	5.0449	4.9797	4.887	5.03	3.9028	4.5068	4.3516	4.3626	3.9693	4.4455	4.6709	4.6096
pos_3171	4-Bis(2-hydroxyethyl)amino-L-phenylalanine	metab_2130	yes	up	-	-	pos	-	233.128	2.8486	M+H-2H2O	C13H20N2O4	0	55.6	HMDB0247322	-	-	-	-	-	Organic acids and derivatives	Carboxylic acids and derivatives	Amino acids, peptides, and analogues	-	2.4352	2.5862	1.1526	3.618E-6	0.0001054	4.8913	4.8329	4.5756	4.8822	4.9764	4.9431	4.6319	4.7289	4.7292	4.949	4.7819	5.0712	4.3453	3.8193	4.1875	4.2038	4.6341	4.2835	4.1388	4.4963
neg_1600	(11E,15Z)-9,10,13-Trihydroxy-11,15-octadecadienoic acid	metab_4307	yes	down	-	-	neg	-	327.218	5.72647	M-H	C18H32O5	37.5	0	-	-	-	-	-	-	-	-	-	-	2.403	2.306	0.8638	0.0001998	0.00427	3.8553	3.4571	3.276	3.0553	3.0868	3.5957	3.0586	3.2677	3.3392	3.2308	3.2121	3.5169	3.7211	3.4094	3.587	3.5914	4.2455	4.5353	3.707	3.9385
pos_3359	N-Arachidonoyl Tryptophan	metab_2304	yes	down	-	-	pos	-	257.16	2.09955	M+H+Na	C31H42N2O3	0	46.7	HMDB0242005	-	-	-	-	-	Not Available	Not Available	Not Available	-	2.3989	2.002	0.8682	0.01876	0.07643	3.2841	5.0787	3.3183	5.0948	3.2975	3.2947	4.6556	3.2975	4.2689	4.4078	5.1022	4.6921	5.0372	4.788	4.8211	4.9355	5.0497	5.288	5.0683	4.6595
neg_1761	LysoPC(18:2(9Z,12Z)/0:0)	metab_4460	yes	up	-	-	neg	22252-07-9	564.33	6.07458	M+FA-H	C26H50NO7P	0	67.8	HMDB0010386	-	-	-	-	-	Lipids and lipid-like molecules	Glycerophospholipids	Glycerophosphocholines	-	2.3976	2.3057	1.1027	0.002651	0.0253	5.9654	6.2389	6.5989	6.5484	5.9979	6.0424	6.527	6.1011	6.5921	6.1483	6.3941	6.3555	5.1414	5.05	5.1395	5.3812	5.5719	5.3669	6.3192	6.5192
neg_95	Glycerophosphocholine	metab_7460	yes	down	-	C00670	neg	28319-77-9	302.101	0.561783	M+FA-H, 2M+FA-H, M+Cl	C8H20NO6P	84.8	0	HMDB0011228;HMDB0008195;HMDB0007930;HMDB0008360;HMDB0008785;HMDB0008622;HMDB0008787;HMDB0008127;HMDB0008226;HMDB0008260;HMDB0008392;HMDB0008228;HMDB0008719;HMDB0008620;HMDB0008455;HMDB0008194;HMDB0008293;HMDB0011226;HMDB0008554;HMDB0008621;HMDB0008456;HMDB0007995;HMDB0008652;HMDB0007895;HMDB0008589;HMDB0008258;HMDB0011224;HMDB0011227;HMDB0007928;HMDB0008586;HMDB0008587;HMDB0008457;HMDB0007994;HMD…	-	-	map00565;map00564;map05231	Metabolism;Metabolism;Human Diseases	Lipid metabolism;Lipid metabolism;Cancer: overview	Lipids and lipid-like molecules	Glycerophospholipids	Glycerophosphocholines	Ether lipid metabolism;Glycerophospholipid metabolism;Choline metabolism in cancer	2.3961	2.2496	0.934	1.042E-6	8.33E-5	5.8756	6.0326	5.8506	6.032	5.8678	5.4811	5.6399	5.9644	5.9326	6.032	5.9996	5.9263	6.2859	6.0755	6.4747	6.0988	6.2987	6.3503	6.2017	6.3379
pos_1420	(+/-)-Hexanoylcarnitine	metab_382	yes	down	-	-	pos	-	260.185	3.54268	M+H	C13H25NO4	47.8	0	-	-	-	-	-	-	-	-	-	-	2.3806	2.4054	0.8715	5.791E-5	0.0008987	4.5573	4.4269	3.9017	4.4628	4.8283	4.4561	3.836	4.5222	4.1889	3.4575	4.4215	4.2274	4.941	4.7481	4.8397	5.281	4.7204	4.9797	4.9444	5.0596
neg_2289	1-Linoleoyl-sn-Glycero-3-Phosphocholine	metab_5016	yes	up	-	C04100	neg	22252-07-9	564.33	7.12092	M+FA-H	C26H50NO7P	70.8	0	LMGP01050137;HMDB0010386	-	-	-	-	-	Lipids and lipid-like molecules	Glycerophospholipids	Glycerophosphocholines	-	2.3745	2.2675	1.1235	0.001372	0.01618	4.7033	4.9076	5.2047	5.2611	4.7068	4.7897	5.1288	4.7407	5.2816	4.835	4.9885	4.9395	3.8442	4.0292	4.0005	4.0136	4.259	4.1436	4.7837	5.1439
pos_3868	2-Deoxystreptamine	metab_2784	yes	down	-	C02627	pos	2037-48-1	163.109	0.568033	M+H	C6H14N2O3	0	36.8	HMDB0245101	-	-	map00524	Metabolism	Biosynthesis of other secondary metabolites	Organic oxygen compounds	Organooxygen compounds	Alcohols and polyols	Neomycin, kanamycin and gentamicin biosynthesis	2.3622	2.1506	0.8906	0.0004045	0.004043	3.8067	4.3927	4.5811	4.3918	3.8201	3.8173	4.573	3.8201	4.6485	4.7923	4.5218	4.8195	4.9613	4.3935	4.747	4.7559	4.9804	5.0362	4.9353	5.0814
neg_1773	Homoharringtonine	metab_4472	yes	up	-	-	neg	-	580.234	6.09845	M+Cl	C29H39NO9	0	66.5	HMDB0253207;HMDB0242691	-	-	-	-	-	Alkaloids and derivatives	Cephalotaxus alkaloids	Not Available	-	2.36	2.4537	1.2236	0.04358	0.1725	4.3987	3.6048	4.8438	4.4968	4.6509	4.7024	4.3335	4.1646	4.8632	3.8063	4.5847	4.2801	2.2274	2.2484	2.24	2.2435	4.0383	2.2475	4.9483	4.82
pos_1328	Difelikefalin	metab_297	yes	down	-	-	pos	-	351.7	2.91887	M+H+Na	C36H53N7O6	0	44.7	HMDB0304836	-	-	-	-	-	Organic acids and derivatives	Carboxylic acids and derivatives	Amino acids, peptides, and analogues	-	2.3324	2.0902	0.8514	0.02486	0.09505	3.2285	5.1961	3.2627	5.03	3.242	3.2391	3.9613	3.2419	4.0724	3.3707	4.9204	3.9742	3.997	5.4214	4.9496	5.1803	5.0863	4.8434	4.527	3.6634
neg_2681	4-Hydroxynonenol	metab_5411	yes	down	-	-	neg	-	315.254	5.84625	2M-H	C9H18O2	0	30.1	HMDB0246462	-	-	-	-	-	Lipids and lipid-like molecules	Fatty Acyls	Fatty alcohols	-	2.3252	2.2217	0.8612	0.002834	0.02644	3.7367	3.2193	3.3272	3.1962	4.0576	3.9327	3.1995	3.725	3.3629	4.0187	3.6225	3.1957	4.2384	4.6147	4.4995	3.9992	4.8048	4.4702	3.8528	3.1945
pos_2748	Solutol HS 15	metab_1718	yes	down	-	C11317	pos	61909-81-7	367.284	5.78703	M+Na	C20H40O4	0	65.8	HMDB0258368	-	-	-	-	-	Lipids and lipid-like molecules	Fatty Acyls	Fatty alcohols	-	2.3152	2.1778	0.8611	0.002109	0.01488	3.7164	3.7483	3.7506	3.7494	3.7298	4.08	3.7513	3.7298	3.7311	3.7445	3.7582	3.7441	5.2665	5.1737	4.6133	4.738	4.9209	3.9821	3.7362	3.7261
neg_3257	Amodiaquine	metab_6003	yes	up	-	C07626	neg	86-42-0	390.115	1.82693	M+Cl	C20H22ClN3O	0	54.4	HMDB0014751	-	-	-	-	-	Organoheterocyclic compounds	Quinolines and derivatives	Aminoquinolines and derivatives	-	2.2504	2.1384	1.1665	0.03227	0.1415	3.9048	5.185	4.4614	5.6288	3.5971	3.1712	5.062	4.6647	5.2243	4.5558	5.0461	5.0017	4.5222	3.1467	3.1383	3.1417	3.789	4.2119	4.8632	4.5794
pos_596	Glycerylphosphorylcholine	metab_3298	yes	down	-	C00670	pos	28319-77-9	296.065	0.674383	M+Na, M+K	C8H20NO6P	0	69.4	HMDB0000086;HMDB0252858	-	-	map00565;map00564;map05231	Metabolism;Metabolism;Human Diseases	Lipid metabolism;Lipid metabolism;Cancer: overview	Lipids and lipid-like molecules	Glycerophospholipids	Glycerophosphocholines	Ether lipid metabolism;Glycerophospholipid metabolism;Choline metabolism in cancer	2.2488	2.1572	0.9338	7.027E-6	0.0001748	6.4848	6.7514	6.5318	6.7618	6.523	6.0204	6.3338	6.5884	6.5977	6.75	6.6747	6.6281	6.9557	6.6722	7.1581	6.8007	7.0104	7.1955	6.9033	7.0291
neg_1689	13-Heptadecyn-1-ol	metab_4396	yes	down	-	-	neg	-	297.243	5.87807	M+FA-H	C17H32O	0	40.1	HMDB0013813	-	-	-	-	-	Lipids and lipid-like molecules	Fatty Acyls	Fatty alcohols	-	2.2414	2.1037	0.9132	0.0002657	0.005205	4.7754	4.793	4.3179	4.4836	4.9762	5.0621	4.3645	4.5909	4.4616	4.6522	4.8759	4.459	5.21	5.7289	5.1325	5.155	5.2224	5.0625	4.8084	5.0612
neg_3620	Deoxycoformycin	metab_6342	yes	up	-	C02267	neg	53910-25-1	267.11	0.633283	M-H	C11H16N4O4	41.9	0	HMDB0245535;HMDB0014692	-	-	-	-	-	Organoheterocyclic compounds	Imidazodiazepines	Not Available	-	2.2242	2.1166	1.1018	1.554E-5	0.0006721	4.3662	4.2656	4.1247	4.0618	4.3711	4.524	4.2591	4.4792	4.2356	4.1872	4.1408	4.2879	3.6783	4.0199	3.6107	4.1238	3.8385	3.4938	4.1548	3.8595
pos_1373	Riboflavin	metab_3706	yes	up	-	C00255	pos	83-88-5;146-17-8	377.145	3.19208	M+H	C17H20N4O6	85.2	0	PW_C000165;HMDB0000244;HMDB0247501;HMDB0001520;MJDBOTE0000812	Vitamins and cofactors	Vitamins	map01100;map01240;map02010;map04977;map00740	Metabolism;Metabolism;Environmental Information Processing;Organismal Systems;Metabolism	Global and overview maps;Global and overview maps;Membrane transport;Digestive system;Metabolism of cofactors and vitamins	Organoheterocyclic compounds	Pteridines and derivatives	Alloxazines and isoalloxazines	Metabolic pathways;Biosynthesis of cofactors;ABC transporters;Vitamin digestion and absorption;Riboflavin metabolism	2.2173	1.9984	1.1323	0.0003493	0.003647	3.9263	4.0483	3.9613	4.2873	4.111	4.5552	3.8546	4.0731	4.1503	3.9785	4.0415	3.2857	3.6479	3.8754	3.3283	3.2664	3.3751	3.6489	3.4056	3.9629
pos_1641	(11Z,14Z)-Eicosadienoylcarnitine	metab_587	yes	down	-	-	pos	-	474.356	5.77927	M+Na	C27H49NO4	0	78.8	LMFA07070011;HMDB0240747	-	-	-	-	-	Lipids and lipid-like molecules	Fatty Acyls	Fatty acid esters	-	2.1883	2.1211	0.8678	0.004462	0.02625	3.922	3.9539	3.9562	3.955	3.9354	4.7244	3.9569	3.9354	3.9367	3.9502	3.9638	3.9498	5.6175	5.671	4.7091	4.9848	4.5176	4.5331	3.9418	3.9318
pos_2004	Isoetharine	metab_952	yes	up	-	C07053	pos	530-08-5	542.321	7.2553	2M+ACN+Na	C13H21NO3	0	56.8	HMDB0014366	-	-	-	-	-	Benzenoids	Phenols	Benzenediols	-	2.1863	2.2309	1.132	0.002899	0.01871	5.1539	5.5684	5.7702	5.7749	5.3146	5.1891	5.8354	5.2579	5.8887	5.3061	5.7347	5.5783	4.3984	4.4462	4.5576	3.9635	4.7098	4.637	5.4777	5.7116
neg_2523	2-hydroxyhexadecanoic acid	metab_5251	yes	down	-	-	neg	16452-52-1	271.228	6.23347	M-H	C16H32O3	54.1	0	HMDB0031057	-	-	-	-	-	Lipids and lipid-like molecules	Fatty Acyls	Fatty acids and conjugates	-	2.1644	2.0008	0.8807	0.002371	0.02358	3.1468	3.4657	3.5119	3.1274	4.117	3.9404	3.1308	3.1475	3.208	3.1502	3.3717	3.2677	3.9269	4.6444	4.2021	3.9221	3.6201	3.4868	3.7097	3.6081
neg_1807	1-Palmitoylphosphatidylcholine	metab_4504	yes	up	-	C04230	neg	17364-16-8	540.33	6.23347	M+FA-H	C24H50NO7P	0	91.9	HMDB0010382;HMDB0256091	Lipids	Phospholipids	map00564;map05231	Metabolism;Human Diseases	Lipid metabolism;Cancer: overview	Lipids and lipid-like molecules	Glycerophospholipids	Glycerophosphocholines	Glycerophospholipid metabolism;Choline metabolism in cancer	2.1626	2.1269	1.0985	0.005634	0.04583	5.5356	5.8754	5.9801	6.1491	5.6469	5.6246	5.9205	5.7196	6.0564	5.8952	5.9447	5.8863	4.33	5.292	4.8226	4.8688	5.3805	4.625	5.871	6.1171
pos_2614	LysoPC(18:3(6Z,9Z,12Z)/0:0)	metab_1583	yes	up	-	C04230	pos	-	518.321	5.96673	M+H	C26H48NO7P	0	80.3	HMDB0010387	Lipids	Phospholipids	map00564;map05231	Metabolism;Human Diseases	Lipid metabolism;Cancer: overview	Lipids and lipid-like molecules	Glycerophospholipids	Glycerophosphocholines	Glycerophospholipid metabolism;Choline metabolism in cancer	2.1622	2.1096	1.0968	0.001033	0.00843	6.4405	6.2833	6.5254	6.4282	5.907	6.0705	6.069	6.4473	6.1797	6.5203	6.2048	6.4182	6.1149	5.9285	5.2534	5.0676	4.9531	5.6177	5.5876	6.274
neg_906	N-Methyl-L-Glutamic Acid	metab_7421	yes	up	-	C01046	neg	35989-16-3	160.061	0.617333	M-H	C6H11NO4	81.6	0	HMDB0062660	-	-	map01100	Metabolism	Global and overview maps	Organic acids and derivatives	Carboxylic acids and derivatives	Amino acids, peptides, and analogues	Metabolic pathways	2.1563	2.089	1.1031	0.0002209	0.004617	4.4365	4.1809	4.1854	4.0939	4.4797	4.6	4.4864	4.3862	4.4126	4.3881	4.1611	4.0404	3.7339	4.0697	3.8654	3.7227	3.8508	4.5081	3.9006	3.5184
pos_3624	Cyclic ADP-Ribose	metab_2564	yes	down	-	C13050	pos	119340-53-3	542.067	1.32008	M+H	C15H21N5O13P2	89.4	0	HMDB0249529	-	-	map04921;map04972;map04970;map04020	Organismal Systems;Organismal Systems;Organismal Systems;Environmental Information Processing	Endocrine system;Digestive system;Digestive system;Signal transduction	Organic oxygen compounds	Organooxygen compounds	Carbohydrates and carbohydrate conjugates	Oxytocin signaling pathway;Pancreatic secretion;Salivary secretion;Calcium signaling pathway	2.15	2.3246	0.8583	0.002114	0.01488	4.9168	4.8678	3.7717	4.2015	4.5799	4.6497	3.7725	3.8184	3.7522	4.8591	4.7055	3.7653	5.0979	5.5071	5.4259	5.4887	5.1209	4.771	5.2202	4.9346
pos_1512	Lumichrome	metab_462	yes	down	-	C01727	pos	1086-80-2	243.087	4.67352	M+H	C12H10N4O2	60	0	HMDB0254199	-	-	map00740	Metabolism	Metabolism of cofactors and vitamins	Organoheterocyclic compounds	Pteridines and derivatives	Alloxazines and isoalloxazines	Riboflavin metabolism	2.1309	2.2227	0.8832	1.292E-5	0.0002844	3.9507	3.5915	3.7776	4.1107	4.0371	4.2418	3.5009	3.8088	3.8952	3.5168	3.657	3.9094	4.1959	4.3683	4.3746	4.4417	4.2192	4.402	4.1297	4.1092
neg_3618	N-Acetyl-a-neuraminic acid	metab_6339	yes	up	-	C19909	neg	21646-00-4	290.088	0.633283	M-H2O-H	C11H19NO9	0	42.4	HMDB0000773	-	-	-	-	-	Organic oxygen compounds	Organooxygen compounds	Carbohydrates and carbohydrate conjugates	-	2.1304	2.0511	1.0667	1.855E-6	0.0001201	5.4576	5.4164	5.2248	5.3771	5.3453	5.4736	5.4193	5.4815	5.4291	5.4357	5.3527	5.4648	4.9723	5.1309	4.7489	5.089	5.2613	5.363	5.042	4.8983
neg_858	5-O-Feruloylnigrumin	metab_7377	yes	down	-	-	neg	-	486.114	0.569767	M+Cl	C21H25NO10	0	40	HMDB0038735	-	-	-	-	-	Lipids and lipid-like molecules	Fatty Acyls	Fatty acyl glycosides	-	2.127	1.9933	0.8759	0.02016	0.1067	4.0924	4.5209	4.0695	4.2457	3.8915	2.8734	3.0401	4.4756	4.2696	4.4528	4.3309	4.1728	4.6839	4.6908	4.9304	4.3744	4.5487	5.2653	4.1824	4.5655
pos_618	Beta-D-Fructose 2-phosphate	metab_3323	yes	up	-	C03267	pos	19046-69-6	298.992	0.759733	M+Na, M+K	C6H13O9P	0	34.2	HMDB0006800;PW_C002935	-	-	map01100;map00051	Metabolism;Metabolism	Global and overview maps;Carbohydrate metabolism	Organic oxygen compounds	Organooxygen compounds	Carbohydrates and carbohydrate conjugates	Metabolic pathways;Fructose and mannose metabolism	2.1232	2.544	1.2581	0.02834	0.1037	3.666	5.7518	6.8256	6.2217	3.6795	3.6766	6.4668	3.6794	5.6212	5.5631	5.9188	6.5598	3.6701	3.6671	3.6705	3.6745	3.6819	3.6964	5.3915	5.945
pos_3286	Candicine	metab_2232	yes	down	-	C10575	pos	6656-13-9	244.154	2.37287	M+ACN+Na	C11H18NO+	0	40.2	HMDB0303388	-	-	-	-	-	Benzenoids	Benzene and substituted derivatives	Phenethylamines	-	2.1091	2.2233	0.925	8.716E-6	0.0002094	6.2237	6.2914	5.9179	6.3987	6.3716	5.9776	5.8013	6.2697	6.0848	5.8182	6.1847	6.0383	6.2554	6.9134	6.5608	6.827	6.3915	6.6466	6.868	6.6748
neg_102	Maltotriose	metab_7521	yes	down	-	C01835	neg	6118-87-2;1109-28-0	549.167	0.6253	M-H, M+Cl, M+FA-H	C18H32O16	86.8	0	HMDB0038852;HMDB0001262;MJDBOTE0000606	-	-	map04973;map02010	Organismal Systems;Environmental Information Processing	Digestive system;Membrane transport	Organic oxygen compounds	Organooxygen compounds	Carbohydrates and carbohydrate conjugates	Carbohydrate digestion and absorption;ABC transporters	2.1057	1.8946	0.9106	0.008188	0.05865	5.0332	4.6601	4.569	4.599	4.927	4.8816	4.3923	5.0801	4.8152	4.6092	4.492	4.6378	4.8804	5.0426	5.2273	5.3282	5.2791	5.0489	4.985	4.9176
pos_512	LysoPC(20:3(5Z,8Z,11Z)/0:0)	metab_3207	yes	up	-	-	pos	1199257-41-4	528.341	7.2553	M+H-H2O, M+H	C28H52NO7P	0	75.7	HMDB0010393	-	-	-	-	-	Lipids and lipid-like molecules	Glycerophospholipids	Glycerophosphocholines	-	2.0869	1.9976	1.1179	0.009766	0.04712	5.0258	5.3231	5.5223	5.64	4.9635	5.1003	5.3783	5.0565	5.7042	5.3391	5.4046	5.5067	3.941	5.1804	4.4937	4.0444	4.5922	3.9672	5.5309	5.7639
neg_2524	Cilastatin	metab_5252	yes	up	-	C01675	neg	82009-34-5	403.158	6.22577	M+FA-H	C16H26N2O5S	0	49.2	HMDB0015535;HMDB0247784;MJDBOTE0001591	-	-	-	-	-	Organic acids and derivatives	Carboxylic acids and derivatives	Amino acids, peptides, and analogues	-	2.0811	2.0456	1.1137	0.009833	0.06535	4.9252	5.2153	5.1334	5.3591	5.0904	5.0407	5.2795	5.0561	5.2433	5.1827	5.1973	5.3291	3.334	4.7701	4.6812	4.7	5.028	3.4434	5.1603	4.9371
neg_849	Cynaropicrin	metab_7508	yes	down	-	C09385	neg	35730-78-0	381.11	0.561783	M+Cl	C19H22O6	0	33.6	HMDB0036423	-	-	-	-	-	Lipids and lipid-like molecules	Prenol lipids	Terpene lactones	-	2.0774	1.9252	0.923	0.001544	0.01746	5.0466	4.9109	5.0535	5.0018	5.1599	4.7213	4.7161	5.0658	4.901	4.7907	4.9818	5.1038	5.3366	5.2297	5.6955	5.0094	4.9151	5.6465	4.9878	5.1272
pos_2243	1-Nonadecanoyl-glycero-3-phosphoethanolamine	metab_1210	yes	up	-	-	pos	-	518.321	7.2553	M+Na	C24H50NO7P	0	69.2	HMDB0243971;LMGP02050028	-	-	-	-	-	Lipids and lipid-like molecules	Glycerophospholipids	Glycerophosphoethanolamines	-	2.0571	2.0618	1.0932	0.0009552	0.007918	5.7998	6.3595	6.1171	6.1869	6.1267	5.7559	6.3571	5.8653	6.4418	5.9782	6.3584	6.0893	4.9791	5.4769	5.5443	5.1379	5.6317	5.0777	5.9879	6.1346
neg_2591	PE(18:1(9Z)/0:0)	metab_5320	yes	up	-	-	neg	-	478.293	5.98878	M-H	C23H46NO7P	96.6	0	LMGP02050004	-	-	-	-	-	-	-	-	-	2.0504	2.0208	1.1145	0.02279	0.1152	5.4158	5.3174	5.6087	5.6008	5.3131	5.396	5.414	5.0463	5.4829	4.9398	5.5088	4.8661	3.7326	5.8076	3.7973	4.443	4.6807	3.8616	5.272	5.473
pos_3729	METHACHOLINE	metab_2659	yes	up	-	C07471	pos	55-92-5	160.133	0.8918	M+H	C8H17NO2	47.8	0	HMDB0015654	-	-	-	-	-	Organic nitrogen compounds	Organonitrogen compounds	Quaternary ammonium salts	-	2.0217	1.9557	1.0597	3.305E-7	1.555E-5	6.3795	6.3059	6.5402	6.3293	6.4556	6.341	6.5046	6.4771	6.5213	6.4904	6.2757	6.2961	5.9815	5.8168	5.9083	6.0894	6.0491	5.9817	6.3797	6.0299
pos_1295	Hept-4-enedioylcarnitine	metab_271	yes	down	-	-	pos	-	266.138	2.72373	M+H-2H2O	C14H23NO6	0	35	HMDB0241688	-	-	-	-	-	Lipids and lipid-like molecules	Fatty Acyls	Fatty acid esters	-	2.0174	2.0933	0.8927	0.0004852	0.004581	4.663	4.1333	3.6361	4.1364	4.7629	4.7575	4.1891	4.3342	4.3273	4.2165	3.9433	5.0311	4.3639	4.7161	4.9015	4.984	5.0211	4.8685	4.7924	5.13
pos_3175	Diisobutyl phthalate	metab_2133	yes	down	-	C15205	pos	84-69-5	279.159	2.82513	M+H	C16H22O4	30.9	0	HMDB0013835	-	-	-	-	-	Benzenoids	Benzene and substituted derivatives	Benzoic acids and derivatives	-	2.001	1.9666	0.9227	1.697E-6	5.832E-5	4.3676	4.6248	4.4589	4.6505	4.524	4.4631	4.4349	4.512	4.521	4.4139	4.5789	4.4094	4.5669	4.9102	4.9188	4.9148	5.2918	4.9176	4.8463	4.9809
pos_3209	Gly Pro Leu	metab_2162	yes	down	-	-	pos	-	286.176	2.63017	M+H	C13H23N3O4	62.5	0	-	-	-	-	-	-	-	-	-	-	1.9994	1.6692	0.8952	0.04366	0.1422	3.2321	5.3696	3.5397	5.4533	3.4405	3.2426	4.4792	4.3302	4.5426	4.6048	5.1289	4.5976	4.5871	4.9933	4.937	4.9552	5.0909	4.8217	5.0194	4.7075
neg_2311	LysoPC(0:0/16:0)	metab_5040	yes	up	-	-	neg	66757-27-5	540.33	7.11293	M+FA-H	C24H50NO7P	0	86.9	HMDB0240262	-	-	-	-	-	Lipids and lipid-like molecules	Glycerophospholipids	Glycerophosphocholines	-	1.9928	1.9343	1.081	0.003495	0.03119	5.2891	5.6677	5.7378	5.864	5.4399	5.4832	5.6351	5.381	5.7831	5.6164	5.6723	5.514	4.5196	5.1316	4.7682	4.8648	5.2486	4.6597	5.5917	5.7978
neg_1607	9,10,13-TriHOME	metab_4314	yes	down	-	C14835	neg	29907-57-1	329.233	5.73445	M-H	C18H34O5	0	51.6	HMDB0004710	-	-	map00591	Metabolism	Lipid metabolism	Lipids and lipid-like molecules	Fatty Acyls	Fatty acids and conjugates	Linoleic acid metabolism	1.9801	1.8665	0.939	3.749E-5	0.001317	4.9486	5.0226	4.9549	4.9218	4.9574	5.0162	4.8849	4.8342	4.8156	4.9839	4.91	5.0424	5.1735	5.1476	5.3378	5.0711	5.3769	5.7205	5.2311	5.0777
pos_2760	2-Propenyl octanoate	metab_1732	yes	down	-	-	pos	4230-97-1	386.326	5.77147	2M+NH4	C11H20O2	0	31.2	HMDB0040593;LMFA07010748	-	-	-	-	-	Lipids and lipid-like molecules	Fatty Acyls	Fatty acid esters	-	1.9668	2.0477	0.8874	0.002604	0.01721	4.3801	4.5921	3.7665	4.2328	4.8271	5.1019	4.0657	4.4656	4.5299	3.7902	4.7839	3.76	5.2482	5.4326	5.1542	4.8901	5.3346	4.7799	4.3133	4.714
neg_3790	Sn-glycero-3-Phosphoethanolamine	metab_6494	yes	down	-	C01233	neg	1190-00-7	214.048	0.553833	M-H	C5H14NO6P	0	67.3	HMDB0000114;HMDB0059660	-	-	map00565;map00564;map01100	Metabolism;Metabolism;Metabolism	Lipid metabolism;Lipid metabolism;Global and overview maps	Lipids and lipid-like molecules	Glycerophospholipids	Glycerophosphoethanolamines	Ether lipid metabolism;Glycerophospholipid metabolism;Metabolic pathways	1.9663	1.8451	0.9488	2.793E-6	0.0001647	5.4533	5.4161	5.2917	5.4088	5.4247	5.339	5.2014	5.4303	5.4085	5.4275	5.3812	5.318	5.5287	5.571	5.807	5.5385	5.7683	5.8488	5.5195	5.7085
pos_3884	Choline Phosphate	metab_2796	yes	down	-	C00588	pos	107-73-3;3616-04-4	184.073	0.552933	M+H	C5H14NO4P	55.6	0	HMDB0001565	-	-	map01100;map00564;map05231	Metabolism;Metabolism;Human Diseases	Global and overview maps;Lipid metabolism;Cancer: overview	Organic nitrogen compounds	Organonitrogen compounds	Quaternary ammonium salts	Metabolic pathways;Glycerophospholipid metabolism;Choline metabolism in cancer	1.9386	1.9383	0.9387	1.083E-7	7.204E-6	5.1975	5.3685	5.257	5.2855	5.2576	4.9899	5.097	5.3446	5.3359	5.233	5.2624	5.2099	5.4992	5.4852	5.7254	5.4567	5.5573	5.5797	5.5171	5.6187
neg_1053	Glucoibervirin	metab_3751	yes	up	-	-	neg	-	442.009	1.05277	M+Cl	C11H21NO9S3	0	56.8	HMDB0303666	-	-	-	-	-	Organic oxygen compounds	Organooxygen compounds	Carbohydrates and carbohydrate conjugates	-	1.9296	1.8173	1.0732	0.001162	0.01474	5.214	5.1641	4.7053	5.1166	5.2557	5.3459	4.9815	5.0391	5.1776	5.2736	5.0851	5.2393	4.4978	4.4193	5.0973	4.6855	4.7473	5.135	4.782	4.5219
neg_1750	Sabine	metab_4450	yes	up	-	-	neg	-	530.286	6.02847	M+Cl	C27H45NO7	0	78	HMDB0257435	-	-	-	-	-	Lipids and lipid-like molecules	Steroids and steroid derivatives	Steroidal alkaloids	-	1.9175	1.9324	1.0995	0.02471	0.1216	5.276	5.465	5.524	5.6573	5.0202	5.1642	5.3023	4.8511	5.5438	5.1668	5.4239	5.3797	3.8122	4.47	4.8494	4.1323	5.1713	3.8324	5.5621	5.6991
pos_1631	16-Hydroxyhexadecanoylcarnitine	metab_576	yes	down	-	-	pos	-	416.336	5.76373	M+H	C23H45NO5	0	39.3	HMDB0241458	-	-	-	-	-	Lipids and lipid-like molecules	Fatty Acyls	Fatty acid esters	-	1.9154	2.0331	0.8868	0.01832	0.07523	5.6246	4.926	4.361	4.2236	5.8905	6.2415	5.0467	5.0852	5.0207	3.7439	5.1533	4.9258	6.4138	5.923	6.2907	5.6894	5.7665	5.8934	4.7522	4.9241
neg_1696	N-Choloylglycine	metab_7524	yes	up	-	C01921	neg	475-31-0;56-86-0	500.278	5.88602	M+Cl	C26H43NO6	0	39.3	HMDB0000148;HMDB0000138;HMDB0255104	Steroids	24-Carbon atoms	map01100;map04979;map04976;map00120	Metabolism;Organismal Systems;Organismal Systems;Metabolism	Global and overview maps;Digestive system;Digestive system;Lipid metabolism	Organic acids and derivatives	Carboxylic acids and derivatives	Amino acids, peptides, and analogues	Metabolic pathways;Cholesterol metabolism;Bile secretion;Primary bile acid biosynthesis	1.9147	1.8277	1.0783	0.004153	0.0359	5.2201	5.1158	5.6404	5.4069	5.1257	5.1299	5.3522	5.1827	5.3388	4.9727	5.2608	5.352	4.9091	4.5275	4.2482	4.7788	4.7744	4.534	5.1756	5.0331
neg_2509	Cholylserine	metab_5240	yes	up	-	-	neg	-	530.286	6.32635	M+Cl	C27H45NO7	0	82.8	HMDB0242388	-	-	-	-	-	Lipids and lipid-like molecules	Steroids and steroid derivatives	Bile acids, alcohols and derivatives	-	1.9128	1.9701	1.1153	0.0426	0.1695	4.6126	5.3455	5.4399	5.6728	4.7321	4.6388	5.1485	4.7419	5.4832	4.9781	5.3864	5.3311	3.6	4.0311	4.4218	3.6162	4.8448	3.6202	5.4583	5.7108
pos_3665	L-Allothreonine	metab_2600	yes	up	-	C05519	pos	24830-94-2;28954-12-3	161.092	1.11733	M+ACN+H	C4H9NO3	0	39.3	HMDB0004041	-	-	map01100;map00260	Metabolism;Metabolism	Global and overview maps;Amino acid metabolism	Organic acids and derivatives	Carboxylic acids and derivatives	Amino acids, peptides, and analogues	Metabolic pathways;Glycine, serine and threonine metabolism	1.9046	1.7826	1.1226	0.01433	0.06317	4.5294	4.5417	4.4955	4.5107	4.3828	4.4908	4.5637	4.4474	4.4769	4.4456	4.5519	4.3899	3.944	4.0553	3.9633	4.2807	4.2019	2.1266	4.4633	4.3739
pos_2804	MG(i-15:0/0:0/0:0)	metab_1778	yes	up	-	-	pos	-	334.294	5.71688	M+NH4	C18H36O4	0	34.3	HMDB0072878	-	-	-	-	-	Lipids and lipid-like molecules	Glycerolipids	Monoradylglycerols	-	1.8992	1.9544	1.0736	2.569E-8	2.124E-6	5.016	5.0016	5.0825	5.1937	4.9194	4.8997	4.974	4.9905	4.9033	4.9333	5.0559	5.1005	4.5422	4.6747	4.6494	4.6758	4.8122	4.5373	4.7607	4.7653
neg_1078	Hibifolin	metab_3775	yes	down	-	-	neg	-	539.067	1.13965	M+FA-H	C21H18O14	0	60.1	HMDB0253170	-	-	-	-	-	Phenylpropanoids and polyketides	Flavonoids	Flavonoid glycosides	-	1.8974	1.8592	0.9043	0.02533	0.1225	5.2956	5.025	4.2109	4.7261	5.0493	3.0082	5.1534	5.4244	4.9865	4.7272	4.9718	4.8171	5.7992	4.9512	5.318	5.2539	5.3838	5.6996	5.1946	4.647
pos_1830	PC(16:0/0:0)	metab_782	yes	up	-	C04230	pos	17364-16-8	496.339	6.31017	M+H	C24H50NO7P	75.4	0	HMDB0010382;LMGP01050018	Lipids	Phospholipids	map00564;map05231	Metabolism;Human Diseases	Lipid metabolism;Cancer: overview	Lipids and lipid-like molecules	Glycerophospholipids	Glycerophosphocholines	Glycerophospholipid metabolism;Choline metabolism in cancer	1.8894	1.8764	1.0728	0.002074	0.01475	6.2511	6.6979	6.5924	6.7391	6.4328	6.349	6.7271	6.4295	6.8461	6.5161	6.7304	6.5963	5.5107	6.0615	5.9727	5.6652	6.1386	5.5973	6.4993	6.7126
pos_3495	Propionylcarnitine	metab_2435	yes	down	-	C03017	pos	20064-19-1;17298-37-2	218.138	1.75703	M+H	C10H19NO4	90.7	0	LMFA07070105;HMDB0000824;PW_C000658	-	-	-	-	-	Lipids and lipid-like molecules	Fatty Acyls	Fatty acid esters	-	1.8766	1.9518	0.9398	5.577E-5	0.0008924	6.5128	6.4767	6.0444	6.3478	6.51	6.4146	6.2322	6.6797	6.5755	6.4408	6.4114	6.5195	6.4985	7.1304	6.9306	6.7768	6.8192	7.0556	7.1266	6.9893
pos_2929	Pantolactone	metab_1899	yes	down	-	C01012	pos	599-04-2	274.201	4.734	2M+NH4	C7H12O2	0	34.8	HMDB0059876;HMDB0303902	-	-	-	-	-	Organoheterocyclic compounds	Lactones	Gamma butyrolactones	-	1.8715	1.9001	0.8784	0.01203	0.05586	4.2053	4.322	3.2416	4.2361	4.6763	4.5943	3.564	4.1693	4.399	3.2355	4.306	3.2392	4.7049	4.5827	4.8303	4.907	4.8355	4.666	4.6979	4.7641
neg_2619	Beta-D-Glucosamine	metab_5346	yes	up	-	C08349	neg	14257-69-3	403.158	5.9576	2M+FA-H	C6H13NO5	0	41.4	HMDB0030091	-	-	-	-	-	Organic oxygen compounds	Organooxygen compounds	Carbohydrates and carbohydrate conjugates	-	1.8645	1.7814	1.0673	0.0006242	0.009543	5.1338	5.2002	5.1437	5.2763	5.2178	5.2162	5.2755	5.0632	5.1715	5.1731	5.1471	5.2385	4.3548	5.0319	4.7639	4.7865	5.0578	4.4084	5.0169	4.9922
neg_3715	Mytilin B	metab_6431	yes	down	-	-	neg	70579-26-9	383.089	0.577567	M+K-2H	C14H22N2O8	0	42.9	HMDB0033442	-	-	-	-	-	Organic acids and derivatives	Carboxylic acids and derivatives	Amino acids, peptides, and analogues	-	1.8621	1.7385	0.9115	0.005958	0.04752	3.5417	3.5454	4.1536	3.5272	3.783	3.5793	4.0467	3.7128	3.8159	3.545	4.1863	4.4399	4.3405	4.3356	4.1441	4.0881	3.6007	4.4392	3.9933	3.9462
neg_3314	ADP Ribose	metab_6065	yes	down	-	C00301	neg	20762-30-5	540.053	1.4015	M-H2O-H	C15H23N5O14P2	0	93.7	PW_C102446;HMDB0248024;HMDB0001178	-	-	map01100;map00230	Metabolism;Metabolism	Global and overview maps;Nucleotide metabolism	Nucleosides, nucleotides, and analogues	Purine nucleotides	Purine ribonucleotides	Metabolic pathways;Purine metabolism	1.859	1.8966	0.9048	0.04223	0.169	6.0128	5.9714	3.5874	5.6979	5.8392	5.6284	5.397	5.5597	5.5859	5.8292	5.8947	4.2162	6.0626	6.4702	6.3247	6.4053	6.0962	5.8578	6.2002	5.9767
neg_871	Histidylprolineamide	metab_7391	yes	up	-	-	neg	-	296.136	0.577567	M+FA-H	C11H17N5O2	0	37	HMDB0253186	-	-	-	-	-	Organic acids and derivatives	Carboxylic acids and derivatives	Amino acids, peptides, and analogues	-	1.829	1.7494	1.0832	0.009077	0.06283	5.0147	4.9015	4.811	4.9025	4.9134	4.9271	5.1841	5.1547	5.1536	4.8928	4.8849	4.4577	4.7152	4.5498	4.4604	4.6495	4.6471	3.3029	4.7628	4.9291
neg_3651	D-Ala-D-Ala	metab_6372	yes	up	-	C00993	neg	1948-31-8;923-16-0	159.077	0.617333	M-H	C6H12N2O3	34.8	0	HMDB0028680;HMDB0244385;HMDB0003459	Peptides	Peptides	map01100;map00470	Metabolism;Metabolism	Global and overview maps;Metabolism of other amino acids	Organic acids and derivatives	Carboxylic acids and derivatives	Amino acids, peptides, and analogues	Metabolic pathways;D-Amino acid metabolism	1.8278	1.717	1.0625	0.0009138	0.01252	5.1439	5.3186	5.2657	5.3954	5.1301	5.1586	5.2763	5.1897	5.2701	5.2319	5.3127	5.1623	4.8576	4.7619	4.8978	5.0773	4.9543	4.3149	5.3326	5.1264
pos_3499	Beta-D-ribosylnicotinate	metab_2439	yes	up	-	C05841	pos	4013-06-03	552.179	1.74922	2M+ACN+H	C11H13NO6	0	48.6	HMDB0304540;HMDB0006809	-	-	map01100;map00760	Metabolism;Metabolism	Global and overview maps;Metabolism of cofactors and vitamins	Organic oxygen compounds	Organooxygen compounds	Carbohydrates and carbohydrate conjugates	Metabolic pathways;Nicotinate and nicotinamide metabolism	1.8226	1.676	1.0855	0.008138	0.04081	5.2547	5.2964	5.0666	5.2144	5.3734	5.471	5.3777	5.0878	5.021	5.1536	5.3507	5.0992	4.8294	5.2844	4.926	3.9925	4.2617	5.354	4.832	4.5137
pos_3548	N-Acetyl-L-aspartic acid	metab_2491	yes	up	-	C01042	pos	997-55-7	392.129	1.65557	2M+ACN+H	C6H9NO5	0	47.9	HMDB0000812;PW_C000649	-	-	map01100;map00250	Metabolism;Metabolism	Global and overview maps;Amino acid metabolism	Organic acids and derivatives	Carboxylic acids and derivatives	Amino acids, peptides, and analogues	Metabolic pathways;Alanine, aspartate and glutamate metabolism	1.822	2.1328	1.176	0.009237	0.04492	3.5337	4.8281	4.9349	5.4232	3.5471	3.5442	4.8743	4.0897	4.9895	4.4006	4.7801	5.0206	3.7187	3.5347	3.5382	3.5421	3.5496	3.564	4.4793	4.6938
pos_3555	Cis-zeatin riboside	metab_2496	yes	up	-	C16449	pos	-	334.15	1.6321	M+H-H2O	C15H21N5O5	0	32	HMDB0304291	-	-	-	-	-	Nucleosides, nucleotides, and analogues	Purine nucleosides	Not Available	-	1.8136	1.789	1.1208	0.00384	0.02363	3.5512	4.3328	3.5854	4.6013	3.9899	4.7115	3.5862	4.4193	4.361	3.5861	3.593	3.579	3.5553	3.5523	3.5557	3.5597	3.5671	3.5816	3.5711	3.561
pos_1823	LysoPC(20:5(5Z,8Z,11Z,14Z,17Z)/0:0)	metab_775	yes	up	-	C04230	pos	-	542.321	6.279	M+H	C28H48NO7P	0	78.5	HMDB0010397	Lipids	Phospholipids	map00564;map05231	Metabolism;Human Diseases	Lipid metabolism;Cancer: overview	Lipids and lipid-like molecules	Glycerophospholipids	Glycerophosphocholines	Glycerophospholipid metabolism;Choline metabolism in cancer	1.8134	1.8421	1.0658	0.003243	0.02058	6.872	6.9732	7.3387	7.3059	6.7722	6.8717	7.2305	6.9725	7.3014	6.9192	7.1027	7.1418	6.2911	6.2853	6.1525	6.2372	6.4987	6.4099	7.0637	7.272
pos_2387	Neogitogenin	metab_1352	yes	up	-	C17003	pos	6811-13-8	496.339	6.65413	M+ACN+Na	C27H44O4	0	58.5	HMDB0301778	-	-	-	-	-	Lipids and lipid-like molecules	Prenol lipids	Triterpenoids	-	1.8014	1.7777	1.0625	0.004161	0.02496	6.7759	7.0265	7.129	7.2698	6.7511	6.7936	7.0898	6.8988	7.1865	6.9885	7.1012	7.0316	5.9488	6.5145	6.1851	6.2148	6.6277	6.1815	7.0702	7.2368
pos_483	PE(18:3(6Z,9Z,12Z)/P-18:0)	metab_3175	yes	down	-	C00350	pos	-	748.523	6.84167	M+H, M+Na	C41H76NO7P	0	79.5	HMDB0009148	Lipids	Phospholipids	map01100;map00564;map00563;map04136;map05167;map04723;map04140	Metabolism;Metabolism;Metabolism;Cellular Processes;Human Diseases;Organismal Systems;Cellular Processes	Global and overview maps;Lipid metabolism;Glycan biosynthesis and metabolism;Transport and catabolism;Infectious disease: viral;Nervous system;Transport and catabolism	Lipids and lipid-like molecules	Glycerophospholipids	Glycerophosphoethanolamines	Metabolic pathways;Glycerophospholipid metabolism;Glycosylphosphatidylinositol (GPI)-anchor biosynthesis;Autophagy - other;Kaposi sarcoma-associated herpesvirus infection;Retrograde endocannabinoid signaling;Autophagy - animal	1.8004	1.8731	0.9289	0.0003692	0.003803	5.573	5.3834	5.5743	5.1336	5.5115	5.8333	4.9844	5.5016	5.0237	5.4661	5.4963	5.2555	5.8581	5.8487	6.1132	5.9885	5.9825	5.639	5.697	6.0313
neg_3110	Thymidine	metab_5857	yes	up	-	C00214	neg	50-89-5	287.088	2.43403	M+FA-H	C10H14N2O5	52	0	HMDB0000273;PW_C000187;MJDBOTE0000448	Nucleic acids	Nucleosides	map00240;map01100;map01232	Metabolism;Metabolism;Metabolism	Nucleotide metabolism;Global and overview maps;Global and overview maps	Nucleosides, nucleotides, and analogues	Pyrimidine nucleosides	Pyrimidine 2''-deoxyribonucleosides	Pyrimidine metabolism;Metabolic pathways;Nucleotide metabolism	1.7971	1.7534	1.098	0.01048	0.06809	4.3605	4.094	3.8851	4.1116	4.2918	4.435	4.0766	4.1737	4.1406	3.8418	4.1799	4.0118	4.0315	4.0937	3.8072	3.874	3.7999	3.8842	2.9252	3.7851
pos_111	L-Carnitine	metab_101	yes	down	-	C00318	pos	541-15-1	162.112	0.568033	M+H, 2M+H, M+K	C7H15NO3	96.2	0	PW_C000044;HMDB0000062;MJDBOTE0000806	-	-	map05415;map04976;map04714	Human Diseases;Organismal Systems;Organismal Systems	Cardiovascular disease;Digestive system;Environmental adaptation	Organic nitrogen compounds	Organonitrogen compounds	Quaternary ammonium salts	Diabetic cardiomyopathy;Bile secretion;Thermogenesis	1.7942	1.6674	0.9619	0.0001451	0.001834	7.2697	7.6296	7.7563	7.7001	7.3874	7.2932	7.6854	7.3719	7.6534	7.7959	7.6734	7.8838	7.889	7.7166	7.8166	7.8164	7.908	7.9613	7.9149	8.0213
pos_1781	Salbutamol	metab_731	yes	up	-	C11770	pos	18559-94-9	520.339	6.13853	2M+ACN+H	C13H21NO3	0	49.6	HMDB0001937	-	-	-	-	-	Benzenoids	Benzene and substituted derivatives	Benzyl alcohols	-	1.7931	1.86	1.0686	0.004114	0.02482	6.8063	7.1153	7.3556	7.2979	6.9089	6.7961	7.416	6.929	7.4629	6.9153	7.2764	7.15	6.2557	6.2102	6.4158	6.2579	6.4791	6.4013	7.1024	7.2865
neg_3214	Glucosamine	metab_7513	yes	down	-	C00329	neg	3416-24-8;14257-69-3	160.061	1.88725	M-H2O-H	C6H13NO5	0	39.8	HMDB0242589;HMDB0001514;PW_C001167;HMDB0245095;HMDB0030091	Carbohydrates	Monosaccharides	map01100;map00520;map01250	Metabolism;Metabolism;Metabolism	Global and overview maps;Carbohydrate metabolism;Global and overview maps	Organic oxygen compounds	Organooxygen compounds	Carbohydrates and carbohydrate conjugates	Metabolic pathways;Amino sugar and nucleotide sugar metabolism;Biosynthesis of nucleotide sugars	1.792	1.6433	0.9003	0.01266	0.077	3.5141	3.291	2.974	2.9764	3.708	3.6678	3.0097	3.7129	3.1753	2.6693	3.6318	3.0087	3.058	3.484	4.0329	3.942	3.5833	3.5266	3.4199	3.4382
pos_3619	Pyridoxine	metab_2558	yes	up	-	C00314	pos	58-56-0;65-23-6	170.081	1.3512	M+H	C8H11NO3	78.5	0	HMDB0000239;HMDB0301760;PW_C000161;MJDBOTE0000424	Vitamins and cofactors	Vitamins	map01100;map00750;map01240	Metabolism;Metabolism;Metabolism	Global and overview maps;Metabolism of cofactors and vitamins;Global and overview maps	Organoheterocyclic compounds	Pyridines and derivatives	Pyridoxines	Metabolic pathways;Vitamin B6 metabolism;Biosynthesis of cofactors	1.7866	1.8755	1.1599	0.01064	0.05013	3.3551	4.1377	3.9291	4.8704	3.4292	2.9897	3.7144	4.3556	4.7372	3.9733	4.1137	3.5817	2.9832	3.5156	3.2324	2.9876	2.995	3.8136	4.0097	3.6024
pos_496	LysoPC(18:0/0:0)	metab_3700	yes	up	-	C04317;C04230	pos	74430-89-0;19420-57-6	506.36	7.2162	M+H-H2O, M+H	C26H54NO7P	0	32.9	HMDB0011149;HMDB0010384	-;Lipids	-;Phospholipids	map00565;map01100;map05231;map00564	Metabolism;Metabolism;Human Diseases;Metabolism	Lipid metabolism;Global and overview maps;Cancer: overview;Lipid metabolism	Lipids and lipid-like molecules	Glycerophospholipids	Glycerophosphocholines	Ether lipid metabolism;Metabolic pathways;Choline metabolism in cancer;Glycerophospholipid metabolism	1.7839	1.7596	1.1116	0.04561	0.1459	4.3563	5.3814	5.2463	5.5066	4.7994	4.7259	5.0448	4.4707	5.6231	4.6503	5.247	4.9394	3.8242	4.9318	4.2211	3.8285	3.836	3.8504	5.4069	5.6178
pos_2629	KAPA	metab_1597	yes	up	-	C01092	pos	682799-71-9	188.128	5.95107	M+H	C9H17NO3	37	0	HMDB0240687	-	-	map01100;map00780;map01240	Metabolism;Metabolism;Metabolism	Global and overview maps;Metabolism of cofactors and vitamins;Global and overview maps	Lipids and lipid-like molecules	Fatty Acyls	Fatty acids and conjugates	Metabolic pathways;Biotin metabolism;Biosynthesis of cofactors	1.7822	1.7816	1.1141	0.005849	0.03224	5.0624	4.5295	4.6222	4.6154	4.3189	4.2757	4.3772	4.4235	4.1628	4.4939	4.5647	4.0818	4.1135	4.1578	3.6599	4.1861	4.5352	4.2227	4.2453	4.4198
pos_3122	Gly Pro Phe	metab_2085	yes	down	-	-	pos	-	320.16	3.07498	M+H	C16H21N3O4	44.2	0	-	-	-	-	-	-	-	-	-	-	1.7802	1.5399	0.9021	0.03395	0.1188	3.3557	4.7926	3.2845	4.7607	3.204	3.2011	3.9623	3.6737	3.6908	3.8424	4.489	4.1816	4.1501	4.3913	4.3265	4.4905	4.6246	4.0807	4.2308	4.0809
pos_1347	(3Z,5E)-Hepta-3,5-dienoylcarnitine	metab_312	yes	down	-	-	pos	-	302.196	3.00468	M+CH3OH+H	C14H23NO4	0	77.1	HMDB0241692	-	-	-	-	-	Lipids and lipid-like molecules	Fatty Acyls	Fatty acid esters	-	1.7699	1.7347	0.935	0.0002795	0.003004	5.0363	5.1418	4.8893	4.8676	5.1689	5.2351	5.0897	5.1356	4.9185	4.88	5.2034	5.2372	5.6202	5.3496	5.4002	5.3965	5.5457	5.1028	4.8823	5.5694
pos_1707	Alpha-Terpineol acetate	metab_655	yes	up	-	C12300	pos	10581-37-0	214.18	5.93543	M+NH4	C12H20O2	0	37.2	HMDB0032051	-	-	-	-	-	Lipids and lipid-like molecules	Prenol lipids	Monoterpenoids	-	1.7694	1.828	1.0909	0.000244	0.002724	4.9107	4.5969	4.7058	4.7401	4.427	4.3588	4.6464	4.6029	4.5046	4.6368	4.5946	4.435	4.3744	4.2984	4.0549	4.3252	4.6082	4.3046	4.2169	4.362
neg_2700	Alpha-Bisabolol oxide B	metab_5433	yes	down	-	C16774	neg	26184-88-3	283.191	5.81428	M+FA-H	C15H26O2	0	40.6	HMDB0038197	-	-	-	-	-	Organoheterocyclic compounds	Tetrahydrofurans	Not Available	-	1.7645	1.6664	0.897	0.02632	0.125	3.4796	4.1483	3.0273	3.9956	3.7731	3.5883	3.0446	3.9347	3.8252	3.1157	3.9635	3.0407	3.4983	4.3704	4.49	4.0517	4.3421	4.2542	3.7052	4.3457
pos_857	Adenine	metab_3552	yes	down	-	C00147	pos	73-24-5	136.062	0.930683	M+H	C5H5N5	74.4	0	PW_C000024;HMDB0000034;MJDBOTE0000759	Nucleic acids	Bases	map01100;map01232;map00230	Metabolism;Metabolism;Metabolism	Global and overview maps;Global and overview maps;Nucleotide metabolism	Organoheterocyclic compounds	Imidazopyrimidines	Purines and purine derivatives	Metabolic pathways;Nucleotide metabolism;Purine metabolism	1.7628	1.849	0.909	0.0001666	0.002022	3.8871	3.6399	3.8803	3.8843	4.0912	4.1675	3.6898	3.7073	4.0238	4.0087	3.5768	3.811	4.0889	4.3541	4.4066	4.263	4.1784	4.5929	4.1683	4.2458
pos_4044	1-Methylhistamine	metab_2956	yes	down	-	C05127	pos	501-75-7	126.103	0.467233	M+H	C6H11N3	82.4	0	PW_C000717;HMDB0000898	-	-	map01100;map00340	Metabolism;Metabolism	Global and overview maps;Amino acid metabolism	Organic nitrogen compounds	Organonitrogen compounds	Amines	Metabolic pathways;Histidine metabolism	1.7562	1.7881	0.8761	0.0249	0.09511	4.1796	3.0471	3.4748	3.976	3.9688	4.187	3.9084	3.0286	4.2586	4.0377	4.0412	4.2162	3.6821	5.4115	4.571	4.9565	4.6112	4.0391	4.2009	3.0249
pos_2641	Docosahexaenoic acid	metab_1610	yes	up	-	C06429	pos	6217-54-5	361.273	5.93543	M+CH3OH+H	C22H32O2	0	36.1	PW_C001472;HMDB0002183;LMFA01031176;LMFA01030185	Lipids	Fatty acids	map01040	Metabolism	Lipid metabolism	Lipids and lipid-like molecules	Fatty Acyls	Fatty acids and conjugates	Biosynthesis of unsaturated fatty acids	1.7242	1.8578	1.1232	0.01002	0.04795	4.2257	4.6548	5.1901	4.7823	4.3141	3.9235	4.8869	4.2309	4.7919	4.1949	4.7554	4.8568	4.2122	3.5169	3.5859	4.1123	3.5317	3.9316	4.571	4.4361
neg_1079	2-Furoic Acid	metab_3776	yes	down	-	C01546	neg	88-14-2	111.008	1.14765	M-H	C5H4O3	79.9	0	HMDB0000617;MJDBOTE0000456	-	-	map01100	Metabolism	Global and overview maps	Organoheterocyclic compounds	Furans	Furoic acid and derivatives	Metabolic pathways	1.7184	1.6842	0.9262	0.007417	0.05467	4.8732	4.6021	4.0182	4.4627	4.7633	4.0041	4.7545	4.9777	4.5997	4.5378	4.5944	4.5093	5.3157	4.5616	4.9347	4.881	4.9733	5.2747	4.7845	4.4048
pos_1023	Pilocarpine	metab_24	yes	down	-	C07474	pos	54-71-7;92-13-7	226.155	1.71813	M+NH4	C11H16N2O2	47.7	0	HMDB0015217;MJDBOTE0001565	-	-	-	-	-	Alkaloids and derivatives	Not Available	Not Available	-	1.7154	1.5031	0.9052	0.03312	0.1167	3.1195	4.3815	3.2025	4.4309	3.1329	3.13	3.5282	3.6852	3.8077	3.6422	4.1034	3.7341	3.7792	4.5871	4.2789	4.4515	4.4517	3.7048	3.9437	3.4321
pos_321	Ala Ala His	metab_2163	yes	up	-	-	pos	-	298.15	0.568033	M+2H, M+H	C12H19N5O4	33.3	0	-	-	-	-	-	-	-	-	-	-	1.7112	1.6052	1.0662	0.002518	0.01699	5.4392	5.4399	5.5057	5.4219	5.4244	5.4766	5.8057	5.6521	5.6548	5.2545	5.4762	4.9332	5.205	5.1903	4.9921	5.2354	4.9854	4.4384	5.2993	5.4023
neg_2489	PE(16:0/20:3(8Z,11Z,14Z))	metab_5222	yes	down	-	C00350	neg	-	722.512	6.5087	M-H2O-H	C41H76NO8P	0	43.6	PW_C004984;LMGP02011222;HMDB0008936	Lipids	Phospholipids	map01100;map00564;map00563;map04136;map05167;map04723;map04140	Metabolism;Metabolism;Metabolism;Cellular Processes;Human Diseases;Organismal Systems;Cellular Processes	Global and overview maps;Lipid metabolism;Glycan biosynthesis and metabolism;Transport and catabolism;Infectious disease: viral;Nervous system;Transport and catabolism	Lipids and lipid-like molecules	Glycerophospholipids	Glycerophosphoethanolamines	Metabolic pathways;Glycerophospholipid metabolism;Glycosylphosphatidylinositol (GPI)-anchor biosynthesis;Autophagy - other;Kaposi sarcoma-associated herpesvirus infection;Retrograde endocannabinoid signaling;Autophagy - animal	1.7094	1.5901	0.961	2.323E-5	0.0009132	5.4303	5.5376	5.6396	5.4768	5.5378	5.6632	5.6169	5.5157	5.618	5.6284	5.7362	5.4817	5.616	5.7618	5.855	6.0229	5.7377	5.722	5.8702	5.8291
neg_2916	P-Tolyl Sulfate	metab_5652	yes	down	-	-	neg	-	187.006	4.16612	M-H	C7H8O4S	44.6	0	-	-	-	-	-	-	-	-	-	-	1.7066	1.6412	0.9345	0.001768	0.0192	4.4366	4.1939	3.8562	4.1312	4.4389	4.3896	4.153	4.1826	4.1621	3.947	4.2195	4.2234	3.9847	4.7398	4.6315	4.3157	4.482	4.5185	4.5497	4.6417
pos_764	1-(2-Hydroxyethoxy)methyl-5-methyluracil	metab_3468	yes	up	-	-	pos	-	218.113	0.582917	M+NH4	C8H12N2O4	0	46.3	HMDB0247200	-	-	-	-	-	Organoheterocyclic compounds	Diazines	Pyrimidines and pyrimidine derivatives	-	1.7048	1.6602	1.0642	0.001235	0.009738	5.6262	5.6392	5.864	5.6846	5.6949	5.6385	5.8986	5.6293	5.6359	5.4877	5.652	5.7782	5.3101	5.2306	5.324	5.3262	5.3134	4.4732	5.6233	5.4961
pos_3414	(4E)-3-Hydroxyhex-4-enoylcarnitine	metab_2360	yes	down	-	-	pos	-	274.164	1.92085	M+H	C13H23NO5	0	45	HMDB0241670	-	-	-	-	-	Lipids and lipid-like molecules	Fatty Acyls	Fatty acid esters	-	1.6787	1.8806	0.8701	0.02552	0.09649	4.5815	3.5243	3.1693	3.1681	4.8107	4.9384	3.5135	4.8579	4.7145	3.1633	3.7439	4.2269	4.8754	5.1049	4.6093	4.1845	5.5421	5.0748	4.5008	4.5201
pos_3837	L-Homoserine	metab_2756	yes	up	-	C00263	pos	672-15-1	161.092	0.620533	M+ACN+H	C4H9NO3	0	46.1	PW_C000570;HMDB0000719	Peptides	Amino acids	map01100;map00270;map01230;map00260;map00920	Metabolism;Metabolism;Metabolism;Metabolism;Metabolism	Global and overview maps;Amino acid metabolism;Global and overview maps;Amino acid metabolism;Energy metabolism	Organic acids and derivatives	Carboxylic acids and derivatives	Amino acids, peptides, and analogues	Metabolic pathways;Cysteine and methionine metabolism;Biosynthesis of amino acids;Glycine, serine and threonine metabolism;Sulfur metabolism	1.672	1.5978	1.0506	0.0003133	0.003305	5.9793	6.1238	6.1196	6.1757	5.9847	5.9982	6.1019	6.011	6.0034	6.0604	6.184	5.9838	5.665	5.7301	5.6503	5.8277	5.6738	5.2777	6.1453	5.9883
pos_1483	5,6-Dihydro-5-azacytidine	metab_437	yes	up	-	-	pos	-	291.069	4.25073	M+2Na-H	C8H14N4O5	0	30.5	HMDB0246860	-	-	-	-	-	Organic oxygen compounds	Organooxygen compounds	Carbohydrates and carbohydrate conjugates	-	1.6563	1.4925	1.0961	0.03524	0.122	4.4016	4.6483	4.753	4.7221	4.5668	4.7231	4.7134	4.257	4.4546	4.528	4.6685	4.7276	3.9164	4.4882	4.2769	3.1076	3.1296	4.7728	4.4015	4.3709
neg_881	N-alpha-Acetyl-L-citrulline	metab_7399	yes	up	-	C15532	neg	33965-42-3	216.098	0.585533	M-H	C8H15N3O4	0	37.1	HMDB0000856	-	-	map01100;map00220;map01230	Metabolism;Metabolism;Metabolism	Global and overview maps;Amino acid metabolism;Global and overview maps	Organic acids and derivatives	Carboxylic acids and derivatives	Amino acids, peptides, and analogues	Metabolic pathways;Arginine biosynthesis;Biosynthesis of amino acids	1.6433	1.5665	1.0482	0.0007088	0.01054	5.4274	5.522	5.6066	5.5953	5.4631	5.4336	5.6825	5.3976	5.4585	5.3654	5.5133	5.5816	5.2648	4.9278	5.2668	5.2507	5.2866	4.7684	5.4157	5.353
neg_2467	PE(18:2(9Z,12Z)/18:0)	metab_5198	yes	down	-	C00350	neg	-	742.538	6.75325	M-H	C41H78NO8P	0	76.5	LMGP02011193;HMDB0009090;PW_C005138	Lipids	Phospholipids	map01100;map00564;map00563;map04136;map05167;map04723;map04140	Metabolism;Metabolism;Metabolism;Cellular Processes;Human Diseases;Organismal Systems;Cellular Processes	Global and overview maps;Lipid metabolism;Glycan biosynthesis and metabolism;Transport and catabolism;Infectious disease: viral;Nervous system;Transport and catabolism	Lipids and lipid-like molecules	Glycerophospholipids	Glycerophosphoethanolamines	Metabolic pathways;Glycerophospholipid metabolism;Glycosylphosphatidylinositol (GPI)-anchor biosynthesis;Autophagy - other;Kaposi sarcoma-associated herpesvirus infection;Retrograde endocannabinoid signaling;Autophagy - animal	1.6357	1.5161	0.9567	0.0007618	0.01098	5.2334	5.2288	5.4488	5.1206	5.2531	5.4418	5.1189	5.5723	5.2509	5.0004	5.4496	5.2035	5.4646	5.4044	5.5951	5.6248	5.3746	5.3727	5.5211	5.4575
pos_3781	Periplogenin	metab_2710	yes	up	-	-	pos	-	218.108	0.697667	M+2Na	C23H34O5	0	37.9	HMDB0256345	-	-	-	-	-	Lipids and lipid-like molecules	Steroids and steroid derivatives	Steroid lactones	-	1.6285	1.5525	1.052	0.0004543	0.004384	5.6639	5.8092	5.7875	5.7947	5.7562	5.7632	5.7841	5.719	5.7008	5.6252	5.7997	5.8	5.5726	5.4852	5.3548	5.4933	5.2327	4.9121	5.7663	5.6221
pos_476	Gly-Pro-Arg-Pro-Lys	metab_3167	yes	up	-	-	pos	-	518.321	6.65413	M+H-2H2O, M+ACN+H	C24H43N9O6	0	63.8	HMDB0252830	-	-	-	-	-	Organic acids and derivatives	Carboxylic acids and derivatives	Amino acids, peptides, and analogues	-	1.6227	1.6019	1.0485	0.004745	0.02754	7.1358	7.3421	7.4262	7.5955	7.063	7.1701	7.3614	7.2497	7.426	7.3297	7.3869	7.4003	6.5052	6.9455	6.5615	6.6689	7.0268	6.6747	7.3729	7.552
neg_3628	L-Arabinopyranose	metab_7515	yes	down	-	C00259	neg	147-81-9;7296-56-2	149.045	0.633283	M-H	C5H10O5	37.2	0	HMDB0000646	Carbohydrates	Monosaccharides	map01100;map01250;map00520;map00040;map02010;map00053	Metabolism;Metabolism;Metabolism;Metabolism;Environmental Information Processing;Metabolism	Global and overview maps;Global and overview maps;Carbohydrate metabolism;Carbohydrate metabolism;Membrane transport;Carbohydrate metabolism	Organic oxygen compounds	Organooxygen compounds	Carbohydrates and carbohydrate conjugates	Metabolic pathways;Biosynthesis of nucleotide sugars;Amino sugar and nucleotide sugar metabolism;Pentose and glucuronate interconversions;ABC transporters;Ascorbate and aldarate metabolism	1.6198	1.5517	0.9432	0.0008169	0.01158	4.3954	4.3141	4.0491	4.1539	4.3414	4.268	4.0376	4.2037	4.0526	4.1501	4.2613	3.9545	3.981	4.5687	4.537	4.5077	4.5465	4.4273	4.5017	4.4967
pos_3391	1-[(2R,5R)-4-Azidooxy-5-(hydroxymethyl)oxolan-2-yl]-5-methylpyrimidine-2,4-dione	metab_2336	yes	up	-	-	pos	-	284.098	1.97488	M+H	C10H13N5O5	0	30.8	HMDB0257735	-	-	-	-	-	Nucleosides, nucleotides, and analogues	Pyrimidine nucleosides	Pyrimidine 2''-deoxyribonucleosides	-	1.6098	1.5751	1.1032	0.01004	0.048	3.924	4.2436	4.3314	4.0473	4.2706	4.306	4.2683	3.3505	3.7136	3.7099	4.1328	4.2979	3.6791	3.6355	3.3415	3.3455	3.353	3.9105	3.4695	3.541
pos_3864	1-(3-Methyl-2-butenoyl)-6-apiosylglucose	metab_2781	yes	up	-	-	pos	467242-32-6	439.121	0.568033	M+2Na-H	C16H26O11	0	48.6	HMDB0039952	-	-	-	-	-	Lipids and lipid-like molecules	Fatty Acyls	Fatty acyl glycosides	-	1.606	1.4409	1.0701	0.04176	0.1378	5.9714	5.5571	5.3315	5.1973	5.8836	6.0104	5.4777	5.8551	5.3555	5.5378	5.5029	5.1965	5.4988	5.6466	5.3346	5.3669	5.4224	4.4153	4.9051	4.5359
pos_40	Pantetheine	metab_2910	yes	down	-	C00831	pos	496-65-1	301.119	2.69258	M+H-H2O, M+H, M+Na	C11H22N2O4S	0	51.1	HMDB0003426;PW_C001887	-	-	map01100;map00770	Metabolism;Metabolism	Global and overview maps;Metabolism of cofactors and vitamins	Organic acids and derivatives	Carboxylic acids and derivatives	Amino acids, peptides, and analogues	Metabolic pathways;Pantothenate and CoA biosynthesis	1.5986	1.7437	0.9202	0.005319	0.02988	5.2112	4.6461	5.0975	4.5794	5.5657	5.7103	4.9186	5.0099	4.7375	4.8084	4.6934	4.9439	5.24	5.6888	5.7604	5.6771	5.4822	5.2522	4.8673	4.822
neg_2618	16-Hydroxyhexadecanoic acid	metab_5345	yes	down	-	C18218	neg	506-13-8	271.228	5.96555	M-H	C16H32O3	0	44.2	HMDB0006294	-	-	map01100	Metabolism	Global and overview maps	Lipids and lipid-like molecules	Fatty Acyls	Fatty acids and conjugates	Metabolic pathways	1.5952	1.4869	0.9486	0.0004399	0.007155	4.1432	3.9024	4.1301	4.0189	4.3354	4.2055	3.9333	4.1682	4.1234	4.1079	4.2387	4.2732	4.534	4.5665	4.4005	4.3581	4.2161	4.1782	4.235	4.3808
pos_76	PC(18:0/0:0)	metab_3465	yes	up	-	C04230	pos	19420-57-6	524.371	5.8494	M+H-H2O, M+H, M+Na	C26H54NO7P	87.4	0	LMGP01050026;HMDB0010384	Lipids	Phospholipids	map00564;map05231	Metabolism;Human Diseases	Lipid metabolism;Cancer: overview	Lipids and lipid-like molecules	Glycerophospholipids	Glycerophosphocholines	Glycerophospholipid metabolism;Choline metabolism in cancer	1.595	1.6076	1.0578	0.00472	0.02747	6.7832	6.621	6.7675	6.9218	6.446	6.6268	6.5226	6.8657	6.5716	6.9859	6.6494	6.8099	6.6079	6.3825	6.4932	6.106	5.6981	6.2065	5.7837	6.7739
pos_796	Dihydro-3-hydroxy-4,4-dimethyl-2(3H)-Furanone	metab_3499	yes	up	-	-	pos	-	148.097	0.650983	M+NH4	C6H10O3	0	34.9	-	-	-	-	-	-	-	-	-	-	1.5855	1.4886	1.0831	0.01737	0.07241	4.9242	4.6254	4.807	4.3646	4.9096	4.8853	4.5029	4.8032	4.8012	4.5084	4.5843	4.8756	4.8781	4.5214	4.4406	3.5378	3.9838	4.4843	4.4301	4.7568
neg_3691	Neuromedin B (1-3)	metab_6408	yes	down	-	-	neg	-	283.141	0.593467	M-H2O-H	C12H22N4O5	0	48	HMDB0013016	-	-	-	-	-	Organic acids and derivatives	Carboxylic acids and derivatives	Amino acids, peptides, and analogues	-	1.5842	1.5235	0.9459	0.007138	0.05322	4.8115	4.7167	4.5686	4.6933	4.8591	4.8298	4.5627	4.9316	4.933	4.7591	4.8008	4.9722	5.3334	5.0891	5.1223	5.1757	5.2583	4.1843	4.9618	5.1369
pos_1654	Stearoylcarnitine	metab_601	yes	down	-	-	pos	25597-09-5	428.373	5.81028	M+H	C25H49NO4	0	72.9	PW_C000675;LMFA07070008;HMDB0000848	-	-	-	-	-	Lipids and lipid-like molecules	Fatty Acyls	Fatty acid esters	-	1.5788	1.6638	0.9436	0.01355	0.06076	7.018	6.7404	6.4716	6.5946	7.2642	7.6116	6.7914	6.7134	6.6859	6.4342	6.8067	6.5545	7.8097	7.5118	7.5903	7.4027	7.5504	7.1484	6.7092	6.9423
neg_3670	N-Acetylneuraminic Acid	metab_7523	yes	up	-	C00270	neg	21646-00-4;19342-33-7;131-48-6	308.098	0.609433	M-H	C11H19NO9	38	0	HMDB0000773;PW_C000155;HMDB0000230;HMDB0246275;MJDBOTE0001105	Carbohydrates	Monosaccharides	map01100;map00520;map01250	Metabolism;Metabolism;Metabolism	Global and overview maps;Carbohydrate metabolism;Global and overview maps	Organic oxygen compounds	Organooxygen compounds	Carbohydrates and carbohydrate conjugates	Metabolic pathways;Amino sugar and nucleotide sugar metabolism;Biosynthesis of nucleotide sugars	1.5783	1.4965	1.0376	2.441E-6	0.0001493	5.1552	5.224	5.2911	5.2153	5.2596	5.2858	5.315	5.0955	5.1342	5.1696	5.212	5.1932	4.8999	4.8892	5.0467	5.0362	5.0156	5.1127	5.03	4.9469
pos_482	PE(16:1(9Z)/P-18:1(9Z))	metab_3174	yes	down	-	C00350	pos	-	722.506	6.86512	M+H, M+Na	C39H74NO7P	0	73.1	HMDB0008985	Lipids	Phospholipids	map01100;map00564;map00563;map04136;map05167;map04723;map04140	Metabolism;Metabolism;Metabolism;Cellular Processes;Human Diseases;Organismal Systems;Cellular Processes	Global and overview maps;Lipid metabolism;Glycan biosynthesis and metabolism;Transport and catabolism;Infectious disease: viral;Nervous system;Transport and catabolism	Lipids and lipid-like molecules	Glycerophospholipids	Glycerophosphoethanolamines	Metabolic pathways;Glycerophospholipid metabolism;Glycosylphosphatidylinositol (GPI)-anchor biosynthesis;Autophagy - other;Kaposi sarcoma-associated herpesvirus infection;Retrograde endocannabinoid signaling;Autophagy - animal	1.5692	1.6044	0.9599	5.117E-6	0.0001385	6.1564	6.0904	6.0353	6.0295	6.1883	6.366	6.0075	6.2701	6.1419	6.0882	6.1316	6.1015	6.3514	6.2374	6.5561	6.4536	6.4416	6.3469	6.3352	6.5264
pos_3480	Homocitrulline	metab_2421	yes	up	-	C02427	pos	1190-49-4	401.214	1.80385	2M+Na	C7H15N3O3	0	47	HMDB0000679	-	-	-	-	-	Organic acids and derivatives	Carboxylic acids and derivatives	Amino acids, peptides, and analogues	-	1.5644	1.4955	1.0398	1.876E-5	0.0003803	6.1426	6.1037	6.083	6.1343	6.1253	6.1273	6.1357	6.1144	6.117	6.1171	6.1055	6.0337	5.7463	5.8144	5.8455	5.9746	5.9498	5.487	6.0206	5.8902
pos_1084	Phenethylamine	metab_78	yes	up	-	C05332	pos	64-04-0	122.096	1.90522	M+H	C8H11N	37.4	0	HMDB0012275;MJDBOTE0000720	Peptides	Amines	map01100;map00360	Metabolism;Metabolism	Global and overview maps;Amino acid metabolism	Benzenoids	Benzene and substituted derivatives	Phenethylamines	Metabolic pathways;Phenylalanine metabolism	1.5581	1.5883	1.0551	1.044E-6	4.041E-5	4.6111	4.5939	4.5979	4.5847	4.7557	4.5024	4.4636	4.4658	4.5794	4.6692	4.4635	4.8198	4.3495	4.35	4.424	4.3384	4.344	4.3649	4.4779	4.3279
pos_1304	7-Hydroxyoctanoylcarnitine	metab_279	yes	up	-	-	pos	-	304.211	2.77833	M+H	C15H29NO5	0	46.3	HMDB0241695	-	-	-	-	-	Lipids and lipid-like molecules	Fatty Acyls	Fatty acid esters	-	1.5495	1.7319	1.0689	0.0002219	0.002561	4.8668	4.9669	4.5042	4.7886	4.9132	4.678	5.0911	5.0307	5.0936	4.9005	5.0852	4.9098	4.5223	4.7656	4.4839	4.601	4.7558	4.6449	4.3978	4.3725
pos_322	8-Hydroxy-5,6-octadienoic acid	metab_2172	yes	up	-	-	pos	-	174.112	2.91107	M+H-H2O, M+NH4	C8H12O3	0	43.1	LMFA01031076;HMDB0031101	-	-	-	-	-	Organic acids and derivatives	Hydroxy acids and derivatives	Medium-chain hydroxy acids and derivatives	-	1.5479	1.4807	1.0504	1.617E-5	0.0003474	4.9035	4.7819	4.8141	4.7392	4.6435	4.6884	4.696	4.7474	4.6792	4.8361	4.6209	4.6585	4.5085	4.6841	4.434	4.3766	4.5688	4.6071	4.4328	4.6786
neg_3371	Citric Acid	metab_6122	yes	down	-	C00158	neg	77-92-9	191.019	1.14765	M-H	C6H8O7	82.5	0	HMDB0000094;PW_C000063;MJDBNL00000139	Organic acids	Carboxylic acids	map01100;map00630;map01240;map01210;map01200;map01230;map00250;map04922;map00020;map05230;map04742	Metabolism;Metabolism;Metabolism;Metabolism;Metabolism;Metabolism;Metabolism;Organismal Systems;Metabolism;Human Diseases;Organismal Systems	Global and overview maps;Carbohydrate metabolism;Global and overview maps;Global and overview maps;Global and overview maps;Global and overview maps;Amino acid metabolism;Endocrine system;Carbohydrate metabolism;Cancer: overview;Sensory system	Organic acids and derivatives	Carboxylic acids and derivatives	Tricarboxylic acids and derivatives	Metabolic pathways;Glyoxylate and dicarboxylate metabolism;Biosynthesis of cofactors;2-Oxocarboxylic acid metabolism;Carbon metabolism;Biosynthesis of amino acids;Alanine, aspartate and glutamate metabolism;Glucagon signaling pathway;Citrate cycle (TCA cycle);Central carbon metabolism in cancer;Taste transduction	1.5396	1.5109	0.9553	0.008656	0.0612	6.6101	6.4279	5.9924	6.2609	6.4782	5.8577	6.4951	6.6844	6.3808	6.3281	6.3613	6.2964	6.9992	6.332	6.6241	6.5927	6.6652	6.9532	6.5253	6.2115
pos_766	Streptidine	metab_3470	yes	up	-	C00837	pos	85-17-6	245.135	0.598267	M+H-H2O	C8H18N6O4	0	33	HMDB0258506	-	-	-	-	-	Organic oxygen compounds	Organooxygen compounds	Alcohols and polyols	-	1.5204	1.5822	1.0579	0.0001724	0.002084	5.0081	5.1927	4.9791	5.2535	5.052	4.977	5.1987	5.1378	5.1661	5.0938	5.2029	5.0958	5.0118	4.9154	4.9591	4.5627	4.775	5.0819	4.7416	5.0206
pos_422	PE(20:4/0:0)	metab_3110	yes	up	-	-	pos	652149-09-2	502.293	5.93543	M+H, M+Na	C25H44NO7P	54.8	0	HMDB0011517;LMGP02050009	-	-	-	-	-	Lipids and lipid-like molecules	Glycerophospholipids	Glycerophosphoethanolamines	-	1.5183	1.5015	1.0586	0.008818	0.04365	5.8242	5.7503	6.2992	6.0323	5.7797	5.7334	5.9665	5.6912	5.9746	5.5616	5.861	5.9458	5.5547	5.4442	4.9863	5.3887	5.3846	5.3743	5.8289	5.6669
pos_2727	Harmaline	metab_1696	yes	up	-	C06536	pos	304-21-2	446.253	5.81028	2M+NH4	C13H14N2O	0	31.2	HMDB0030310	-	-	-	-	-	Alkaloids and derivatives	Harmala alkaloids	Not Available	-	1.5078	1.4787	1.0342	6.15E-6	0.0001547	6.7231	6.5173	6.815	6.7345	6.7568	6.5737	6.6882	6.7415	6.7145	6.6511	6.5324	6.6996	6.3145	6.4376	6.4421	6.6491	6.4784	6.4771	6.5898	6.3678
pos_2982	5-Hydroxyoctanoylcarnitine	metab_1952	yes	down	-	-	pos	-	304.211	4.07302	M+H	C15H29NO5	0	67.2	HMDB0241694	-	-	-	-	-	Lipids and lipid-like molecules	Fatty Acyls	Fatty acid esters	-	1.5047	1.6336	0.9172	0.04732	0.1501	5.784	5.3726	3.2564	4.7316	5.9215	5.9313	5.0605	5.4727	5.2724	5.0371	5.19	5.2832	6.0605	5.8608	5.8947	5.5146	5.8835	5.7352	5.3161	5.3569
neg_2641	PE(18:2/0:0)	metab_5367	yes	up	-	-	neg	-	476.278	5.90993	M-H	C23H44NO7P	94.9	0	-	-	-	-	-	-	-	-	-	-	1.5041	1.5226	1.0581	0.03522	0.1493	5.6378	5.4973	5.8157	5.7908	5.5818	5.5813	5.6453	5.4965	5.7722	5.2251	5.6814	5.4193	4.9375	4.7612	5.0695	4.8101	5.198	4.8613	5.5694	5.8227
neg_4021	5-Hydroxy-2,4-dimethylthiophen-3-one	metab_6709	yes	down	-	-	neg	-	180.972	0.49375	M+K-2H	C6H8O2S	0	31	HMDB0246446	-	-	-	-	-	Organoheterocyclic compounds	Dihydrothiophenes	Not Available	-	1.5033	1.4047	0.9599	0.0002636	0.005205	4.7483	4.5141	4.7196	4.4731	4.7848	4.8241	4.7209	4.7647	4.5682	4.6776	4.6201	4.6052	4.727	4.9192	4.7587	4.8936	4.9034	4.904	4.8496	4.7558
neg_3635	Uridine diphosphate-N-acetylglucosamine	metab_6356	yes	up	-	C00043	neg	528-04-1	606.074	0.6253	M-H	C17H27N3O17P2	46.1	0	HMDB0000290;PW_C000196	-	-	map01100;map01250;map00563;map00520;map00524;map05415;map04931	Metabolism;Metabolism;Metabolism;Metabolism;Metabolism;Human Diseases;Human Diseases	Global and overview maps;Global and overview maps;Glycan biosynthesis and metabolism;Carbohydrate metabolism;Biosynthesis of other secondary metabolites;Cardiovascular disease;Endocrine and metabolic disease	Nucleosides, nucleotides, and analogues	Pyrimidine nucleotides	Pyrimidine nucleotide sugars	Metabolic pathways;Biosynthesis of nucleotide sugars;Glycosylphosphatidylinositol (GPI)-anchor biosynthesis;Amino sugar and nucleotide sugar metabolism;Neomycin, kanamycin and gentamicin biosynthesis;Diabetic cardiomyopathy;Insulin resistance	1.4822	1.4544	1.0569	0.03034	0.1363	5.3777	5.5463	6.3299	5.8475	5.2204	5.1242	6.0711	5.1416	5.6031	5.5212	5.6699	6.0957	5.2866	5.1281	5.097	5.2826	5.4858	5.5887	5.4381	5.5873
pos_2657	Gonal	metab_1625	yes	up	-	-	pos	-	278.247	5.91185	M+NH4	C18H28O	0	58.5	HMDB0252913	-	-	-	-	-	Lipids and lipid-like molecules	Steroids and steroid derivatives	Not Available	-	1.4662	1.4769	1.0404	7.258E-5	0.001062	6.1855	6.1789	6.1603	6.0835	6.3105	5.9244	6.1783	5.8345	6.2347	6.1664	6.0928	5.9057	5.887	5.833	5.7394	5.9609	6.0424	5.8744	5.8373	5.7723
pos_3449	Oxypurinol	metab_2391	yes	up	-	C07599	pos	2465-59-0	153.04	1.89745	M+H	C5H4N4O2	79.5	0	HMDB0000786	-	-	-	-	-	Organoheterocyclic compounds	Imidazopyrimidines	Purines and purine derivatives	-	1.4558	1.2478	1.0729	0.03146	0.1118	3.8696	4.1676	3.646	4.1901	4.2801	4.3558	3.8748	4.0086	4.0777	4.1591	3.9175	3.9986	3.4716	3.9263	3.9032	3.455	3.6516	3.5591	4.0317	4.0144
neg_2900	8-Amino-7-oxononanoic acid	metab_5638	yes	up	-	C01092	neg	682799-71-9	186.113	4.35568	M-H	C9H17NO3	0	54.6	LMFA01060168;HMDB0240687	-	-	map01100;map00780;map01240	Metabolism;Metabolism;Metabolism	Global and overview maps;Metabolism of cofactors and vitamins;Global and overview maps	Lipids and lipid-like molecules	Fatty Acyls	Fatty acids and conjugates	Metabolic pathways;Biotin metabolism;Biosynthesis of cofactors	1.4516	1.3396	1.0363	0.001411	0.01644	5.8823	5.5927	5.671	5.667	5.4834	5.5991	5.3695	5.5429	5.4785	5.6328	5.5202	5.4178	5.3812	5.5658	5.3179	5.3585	5.4362	5.4572	5.3644	5.5216
pos_1468	Galactose lactate	metab_421	yes	up	-	-	pos	-	291.069	4.0184	M+Na	C9H16O9	0	31.5	HMDB0252580	-	-	-	-	-	Organic oxygen compounds	Organooxygen compounds	Carbohydrates and carbohydrate conjugates	-	1.4356	1.3094	1.0725	0.04495	0.1452	4.6843	4.9491	4.9426	4.977	4.7898	4.9831	4.9443	4.3659	4.6645	4.7817	4.8638	4.9327	4.1508	4.7405	4.3995	3.4496	3.9152	5.0313	4.5066	4.6169
pos_772	Trigonelline	metab_3477	yes	up	-	C01004	pos	535-83-1	138.055	0.605783	M+H	C7H7NO2	89.4	0	HMDB0000875	-	-	-	-	-	Alkaloids and derivatives	Not Available	Not Available	-	1.4188	1.3378	1.0517	0.003372	0.02121	5.0699	4.8438	4.93	4.8943	5.0495	5.0736	4.8794	5.0611	5.1612	5.0588	4.6882	5.0986	4.5816	4.5576	4.8014	5.027	4.8279	4.265	5.0741	4.7301
pos_1391	Asi-222	metab_351	yes	down	-	-	pos	-	520.332	3.36377	M+H	C29H45NO7	0	58.7	HMDB0260432	-	-	-	-	-	Lipids and lipid-like molecules	Steroids and steroid derivatives	Steroid lactones	-	1.3932	1.4383	0.9217	0.01438	0.0632	3.8935	4.0558	3.4575	3.5474	4.1718	4.1756	4.0022	3.5377	3.5963	4.6146	3.8772	3.8239	4.1732	3.9527	4.3094	4.1914	4.4402	4.6525	4.2269	3.9275
pos_890	Arabinosylhypoxanthine	metab_3584	yes	down	-	-	pos	7013-16-3	233.066	1.07075	M+H-2H2O	C10H12N4O5	0	61.8	HMDB0003040	-	-	-	-	-	Nucleosides, nucleotides, and analogues	Purine nucleosides	Not Available	-	1.3901	1.3442	0.9658	4.294E-6	0.0001216	5.1348	4.9938	5.1433	5.0282	5.1256	5.0472	5.1871	5.2163	5.0932	5.0763	5.1321	5.0985	5.3511	5.3202	5.3198	5.3967	5.276	5.4008	5.2486	5.2095
pos_750	Lusitanicoside	metab_3457	yes	down	-	C10474	pos	499-35-4	484.216	0.552933	M+ACN+H	C21H30O10	0	47	HMDB0034120	-	-	-	-	-	Organic oxygen compounds	Organooxygen compounds	Carbohydrates and carbohydrate conjugates	-	1.3808	1.4058	0.9385	0.04168	0.1377	5.1488	5.2857	4.7177	5.4671	5.0171	4.3761	4.4005	5.2315	5.3203	5.4621	5.2897	5.2152	5.4958	5.04	5.6359	5.2471	5.5356	4.3959	5.5267	5.6872
pos_23	1,4-Ipomeadiol	metab_1266	yes	up	-	-	pos	53011-73-7	188.128	3.83155	M+H-H2O, M+NH4, M+H, M+H-2H2O	C9H14O3	0	36	HMDB0030471	-	-	-	-	-	Organoheterocyclic compounds	Heteroaromatic compounds	Not Available	-	1.3747	1.2946	1.0381	0.0005012	0.004712	5.7188	5.509	5.599	5.5967	5.4003	5.4398	5.3136	5.4533	5.3587	5.534	5.426	5.3258	5.245	5.4628	5.1867	5.2647	5.3416	5.3464	5.2211	5.4195
pos_797	Thiodiacetic acid	metab_3500	yes	up	-	C14872	pos	123-93-3	192.032	0.650983	M+ACN+H	C4H6O4S	0	33.1	HMDB0042032	-	-	map00980	Metabolism	Xenobiotics biodegradation and metabolism	Organic acids and derivatives	Carboxylic acids and derivatives	Dicarboxylic acids and derivatives	Metabolism of xenobiotics by cytochrome P450	1.3719	1.6462	1.1237	0.03711	0.1263	3.7455	5.0289	4.8657	5.0162	3.7589	4.1905	5.0876	3.7589	3.7601	3.7934	5.1328	4.9384	3.7495	3.7465	3.7499	3.7539	3.7614	3.7758	3.7653	4.9247
pos_1702	9,10-Epoxy-18-hydroxy-octadecanoic acid	metab_650	yes	down	-	C19620	pos	-	297.242	5.91185	M+H-H2O	C18H34O4	0	49.8	HMDB0302107	-	-	-	-	-	Lipids and lipid-like molecules	Fatty Acyls	Fatty acids and conjugates	-	1.3719	1.2565	0.9462	0.01092	0.05109	4.2968	4.5041	4.2362	4.4526	4.3984	4.1692	3.8378	3.7177	4.3153	4.1923	4.4918	4.4191	4.5339	4.7043	4.1557	4.5622	4.7517	4.5942	4.3017	4.4089
pos_779	O-Acetylcarnitine	metab_3483	yes	down	-	C02571	pos	3040-38-8	204.123	0.628033	M+H	C9H17NO4	97.4	0	HMDB0000201;HMDB0240773	-	-	map04931	Human Diseases	Endocrine and metabolic disease	Lipids and lipid-like molecules	Fatty Acyls	Fatty acid esters	Insulin resistance	1.365	1.4278	0.9629	0.00513	0.02921	7.6598	7.4499	6.6707	7.3706	7.6838	7.6306	7.2341	7.7379	7.5926	7.4182	7.3193	7.4035	7.5861	7.7406	7.8056	7.8657	7.8264	7.7563	7.6593	7.6344
pos_3100	Netilmicin	metab_2065	yes	down	-	C07657	pos	56391-56-1	476.305	3.22322	M+H	C21H41N5O7	0	62.5	PW_C009396;HMDB0015090	-	-	-	-	-	Organic oxygen compounds	Organooxygen compounds	Carbohydrates and carbohydrate conjugates	-	1.3644	1.5429	0.9169	0.0126	0.05781	3.9648	3.6223	4.1658	3.7873	4.4901	4.0494	3.5379	3.589	3.6417	4.6481	3.8484	3.6702	4.2499	4.0972	4.092	3.9848	4.3682	4.6571	4.0111	4.1299
neg_868	D-manno-2-Heptulose	metab_7387	yes	down	-	C08236	neg	60426-75-7	245.043	0.577567	M+Cl	C7H14O7	0	40	HMDB0029935	-	-	-	-	-	Organic oxygen compounds	Organooxygen compounds	Carbohydrates and carbohydrate conjugates	-	1.3634	1.268	0.9674	0.00107	0.01391	5.1673	5.0868	5.0451	5.0926	5.3056	5.2971	4.9808	5.1915	5.1907	5.042	5.115	5.0917	5.1367	5.3728	5.4804	5.2655	5.3947	5.3471	5.1925	5.3147
neg_3567	Malonic Acid	metab_7519	yes	up	-	C00383	neg	141-82-2	103.003	0.656933	M-H	C3H4O4	79	0	PW_C000543;LMFA01170041;HMDB0000691	Organic acids	Carboxylic acids	map00240;map01100;map01212;map00061;map00410	Metabolism;Metabolism;Metabolism;Metabolism;Metabolism	Nucleotide metabolism;Global and overview maps;Global and overview maps;Lipid metabolism;Metabolism of other amino acids	Organic acids and derivatives	Carboxylic acids and derivatives	Dicarboxylic acids and derivatives	Pyrimidine metabolism;Metabolic pathways;Fatty acid metabolism;Fatty acid biosynthesis;beta-Alanine metabolism	1.3601	1.2901	1.063	0.02109	0.1102	4.0281	4.2335	4.2809	4.052	4.0607	3.8944	4.2393	4.0058	3.9418	4.2944	4.1638	3.8145	3.0404	3.609	3.8663	4.0927	3.7337	3.9461	4.0334	3.8952
pos_417	Punicic acid	metab_3089	yes	up	-	C08364	pos	544-72-9	320.255	5.88843	M+ACN+H, M+H-H2O	C18H30O2	0	36.2	LMFA01030146;HMDB0030963	-	-	-	-	-	Lipids and lipid-like molecules	Fatty Acyls	Lineolic acids and derivatives	-	1.3596	1.3181	1.0429	0.004321	0.02557	6.4132	6.0973	5.8863	6.0492	6.01	5.7297	5.9375	5.6331	5.8699	6.0305	5.8998	5.6983	5.8245	5.6066	5.3621	5.7319	5.9566	5.6813	5.5527	5.7881
pos_3028	L-Hexanoylcarnitine	metab_1997	yes	down	-	-	pos	22671-29-0	260.185	3.7067	M+H	C13H25NO4	96	0	HMDB0000756	-	-	-	-	-	Lipids and lipid-like molecules	Fatty Acyls	Fatty acid esters	-	1.3593	1.345	0.9586	0.01752	0.07281	6.4625	6.5653	5.7017	6.3705	6.7658	6.7041	6.3744	6.354	6.4693	6.278	6.561	6.1728	6.9566	6.6413	6.8573	6.7607	6.7773	6.6586	6.5593	6.5892
pos_335	2-butyl-4-hydroxy-5-methyl-3(2H)-furanone	metab_2295	yes	down	-	-	pos	-	214.058	0.575417	M+H-2H2O, M+2Na-H	C9H13O3-	0	42	HMDB0304059	-	-	-	-	-	Not Available	Not Available	Not Available	-	1.3586	1.3074	0.9466	0.008317	0.04157	4.7265	4.4806	4.0501	4.6592	4.7575	4.7786	4.639	4.583	4.1706	4.4263	4.3385	5.0398	4.9573	4.783	4.5528	4.9953	4.7994	4.8502	4.8653	4.7433
pos_2806	N,N-Dimethyldodecylamine-N-oxide	metab_1780	yes	up	-	-	pos	-	230.247	5.71688	M+H	C14H31NO	89	0	-	-	-	-	-	-	-	-	-	-	1.3492	1.3491	1.0305	2.549E-6	7.957E-5	6.0597	6.1302	6.1497	6.0283	6.074	5.8806	5.9437	5.9543	6.1598	6.1074	6.0275	5.9977	5.8198	5.8437	5.8126	5.848	5.8638	5.9194	5.8927	5.8395
pos_59	PE(18:3(6Z,9Z,12Z)/P-18:1(9Z))	metab_3291	yes	down	-	C00350	pos	-	746.507	6.69317	M+H, M+2Na-H, M+Na	C41H74NO7P	0	73.2	HMDB0009150	Lipids	Phospholipids	map01100;map00564;map00563;map04136;map05167;map04723;map04140	Metabolism;Metabolism;Metabolism;Cellular Processes;Human Diseases;Organismal Systems;Cellular Processes	Global and overview maps;Lipid metabolism;Glycan biosynthesis and metabolism;Transport and catabolism;Infectious disease: viral;Nervous system;Transport and catabolism	Lipids and lipid-like molecules	Glycerophospholipids	Glycerophosphoethanolamines	Metabolic pathways;Glycerophospholipid metabolism;Glycosylphosphatidylinositol (GPI)-anchor biosynthesis;Autophagy - other;Kaposi sarcoma-associated herpesvirus infection;Retrograde endocannabinoid signaling;Autophagy - animal	1.3328	1.2594	0.9671	0.001165	0.009241	5.8147	5.8715	5.8931	5.6916	5.9288	5.981	5.8813	6.0111	6.0211	5.7924	6.1478	5.8586	6.1653	5.932	6.2015	6.3412	6.0961	6.0822	6.2041	6.038
neg_1495	Indolelactic acid	metab_4201	yes	down	-	C02043	neg	7417-65-4	204.066	4.76175	M-H	C11H11NO3	68.2	0	HMDB0000671	-	-	-	-	-	Organoheterocyclic compounds	Indoles and derivatives	Indolyl carboxylic acids and derivatives	-	1.3229	1.2761	0.9519	0.01248	0.07634	4.2616	4.5411	4.1217	4.6372	4.3611	4.2613	3.8778	4.2256	4.3389	4.4271	4.6299	4.0341	4.8053	4.4805	4.5655	4.5329	4.5932	4.3066	4.429	4.8188
neg_3190	IDP	metab_5941	yes	up	-	C00104	neg	1986-04-04	473.012	1.926	M+FA-H	C10H14N4O11P2	0	34.9	HMDB0003335;PW_C001846	-	-	map01100;map01232;map00230	Metabolism;Metabolism;Metabolism	Global and overview maps;Global and overview maps;Nucleotide metabolism	Nucleosides, nucleotides, and analogues	Purine nucleotides	Purine ribonucleotides	Metabolic pathways;Nucleotide metabolism;Purine metabolism	1.3165	1.2348	1.0373	0.004537	0.03793	5.0688	5.1933	5.2555	5.236	5.0562	5.0438	5.2156	4.9364	5.084	5.1744	5.1753	5.2508	4.853	4.8622	4.887	4.6114	4.7325	5.1095	5.0417	5.09
neg_1186	5'-Thymidylic Acid	metab_3876	yes	up	-	C00364	neg	365-07-1	321.049	1.83393	M-H	C10H15N2O8P	71.5	0	HMDB0001227	Nucleic acids	Nucleotides	map00240;map01100;map01232;map01523	Metabolism;Metabolism;Metabolism;Human Diseases	Nucleotide metabolism;Global and overview maps;Global and overview maps;Drug resistance: antineoplastic	Nucleosides, nucleotides, and analogues	Pyrimidine nucleotides	Pyrimidine deoxyribonucleotides	Pyrimidine metabolism;Metabolic pathways;Nucleotide metabolism;Antifolate resistance	1.3146	1.3046	1.0669	0.04401	0.1731	3.7355	3.9534	4.2086	4.2471	3.935	3.4196	3.9546	4.0592	4.2663	4.264	4.2108	4.1897	3.9024	3.2366	3.5593	4.058	3.6954	3.1948	4.2156	4.058
pos_199	Sumiki's acid	metab_937	yes	down	-	C20448	pos	6338-41-6	348.07	1.04733	M+H, 2M+ACN+Na	C6H6O4	0	35.5	HMDB0002432	-	-	-	-	-	Organoheterocyclic compounds	Furans	Furoic acid and derivatives	-	1.3127	1.2271	0.951	0.04537	0.1454	4.5405	5.0031	5.169	5.4025	4.4485	4.6437	4.9521	4.7801	5.5404	5.169	5.0972	5.3868	5.1036	5.3349	5.0337	4.9742	5.2304	5.3731	5.6785	5.607
pos_414	LysoPC(P-18:0/0:0)	metab_3056	yes	up	-	C04230	pos	-	508.375	5.8572	M+H, M+Na	C26H54NO6P	0	75.6	HMDB0013122	Lipids	Phospholipids	map00564;map05231	Metabolism;Human Diseases	Lipid metabolism;Cancer: overview	Lipids and lipid-like molecules	Glycerophospholipids	Glycerophosphocholines	Glycerophospholipid metabolism;Choline metabolism in cancer	1.3122	1.3714	1.0449	0.01934	0.07815	7.1934	7.4878	7.3301	7.3362	7.0684	7.091	7.065	7.2002	7.2196	7.477	7.3624	7.2448	7.1666	6.6667	6.5458	6.8706	6.3412	7.0732	6.3095	7.4286
pos_3498	Scolymoside	metab_2438	yes	up	-	C12630	pos	25694-72-8	559.15	1.74922	M+H-2H2O	C27H30O15	0	66.3	HMDB0005799	-	-	-	-	-	Phenylpropanoids and polyketides	Tannins	Hydrolyzable tannins	-	1.3086	1.2149	1.0382	0.01065	0.05013	6.1049	6.2131	6.3596	6.1993	6.192	6.3042	6.313	5.9917	6.0533	6.1711	6.2438	6.2875	5.8373	6.1032	5.8866	5.5107	5.693	6.2876	5.9536	5.9553
pos_3370	Glucose-6-phosphate lactate	metab_2317	yes	down	-	-	pos	-	371.036	2.0684	M+Na	C9H17O12P	0	56.5	HMDB0252789	-	-	-	-	-	Organic oxygen compounds	Organooxygen compounds	Carbohydrates and carbohydrate conjugates	-	1.3058	1.2966	0.9667	4.111E-5	0.0007146	5.3672	5.1776	5.2776	5.0978	5.3224	5.1098	5.3191	5.3576	5.2998	5.3351	5.1512	5.2488	5.493	5.4674	5.4674	5.5336	5.4932	5.5039	5.4148	5.3961
pos_3035	Enterodiol	metab_2004	yes	down	-	C18166	pos	80226-00-2	341.116	3.66762	M+K	C18H22O4	0	44.8	HMDB0005056	-	-	-	-	-	Lignans, neolignans and related compounds	Dibenzylbutane lignans	Dibenzylbutanediol lignans	-	1.2988	1.5319	0.9064	0.02812	0.1034	3.0412	3.0731	3.7341	3.0763	3.0546	3.0518	3.0761	3.0546	3.0559	3.0694	3.083	3.069	3.0453	3.0423	3.0457	3.0496	3.3614	3.9816	3.6561	4.0701
pos_196	L-Acetylcarnitine	metab_908	yes	down	-	C02571	pos	3040-38-8	204.123	0.9695	M+H, 2M+H	C9H17NO4	0	30.4	LMFA07070050;PW_C000129;HMDB0000201	-	-	map04931	Human Diseases	Endocrine and metabolic disease	Lipids and lipid-like molecules	Fatty Acyls	Fatty acid esters	Insulin resistance	1.2977	1.3623	0.9668	0.007911	0.04023	8.1747	7.9369	7.16	7.8766	8.1725	8.1249	7.715	8.2248	8.0651	7.9166	7.7989	7.9149	8.0419	8.1955	8.3083	8.3364	8.3083	8.2564	8.1465	8.1021
pos_1073	Pro-Pro-Pro	metab_69	yes	up	-	-	pos	-	310.175	1.8819	M+H	C15H23N3O4	0	49.3	HMDB0256689	-	-	-	-	-	Organic acids and derivatives	Carboxylic acids and derivatives	Amino acids, peptides, and analogues	-	1.2957	1.1582	1.0464	0.04205	0.1383	5.6677	5.5819	5.169	5.5439	5.6693	5.3493	5.2078	5.6976	5.5824	5.4416	5.3309	5.2682	5.2652	5.3839	5.326	5.3289	5.2738	5.1516	5.2087	5.1671
pos_2382	1-(6Z,9Z,12Z-octadecatrienoyl)-glycero-3-phosphate	metab_1347	yes	up	-	-	pos	-	397.216	6.68533	M+H-2H2O	C21H37O7P	0	53.1	HMDB0062316;LMGP10050023;HMDB0114743	-	-	-	-	-	Lipids and lipid-like molecules	Glycerophospholipids	Glycerophosphates	-	1.2824	1.3869	1.0574	0.003262	0.02066	4.9224	4.8064	4.7839	4.779	4.7773	4.5837	4.881	4.8846	4.859	4.9238	4.7128	4.7664	4.6995	4.0659	4.5969	4.2662	4.5869	4.9874	4.4825	4.6498
neg_3210	Arabinogalactose	metab_5962	yes	up	-	C07285	neg	-	357.105	1.88725	M+FA-H	C11H20O10	0	68.6	HMDB0302563	-	-	-	-	-	Organic oxygen compounds	Organooxygen compounds	Carbohydrates and carbohydrate conjugates	-	1.2775	1.1946	1.0309	0.00957	0.06448	6.1224	6.3048	6.3503	6.3186	6.1972	6.1243	6.3447	6.0205	6.1635	6.2648	6.2745	6.3574	5.9818	5.947	5.9729	5.6493	5.815	6.2643	6.093	6.1506
pos_2310	PC(16:1(9Z)/P-18:0)	metab_1277	yes	down	-	C00157	pos	-	766.569	7.20838	M+Na	C42H82NO7P	0	89.8	HMDB0008028	Lipids	Phospholipids	map01100;map00564;map00590;map00591;map00592;map05231;map04723	Metabolism;Metabolism;Metabolism;Metabolism;Metabolism;Human Diseases;Organismal Systems	Global and overview maps;Lipid metabolism;Lipid metabolism;Lipid metabolism;Lipid metabolism;Cancer: overview;Nervous system	Lipids and lipid-like molecules	Glycerophospholipids	Glycerophosphocholines	Metabolic pathways;Glycerophospholipid metabolism;Arachidonic acid metabolism;Linoleic acid metabolism;alpha-Linolenic acid metabolism;Choline metabolism in cancer;Retrograde endocannabinoid signaling	1.2766	1.2997	0.9695	0.0009845	0.008139	6.1453	6.484	6.4897	6.4009	6.4193	6.4737	6.5117	6.5067	6.5045	6.4949	6.5016	6.4183	6.6853	6.491	6.4505	6.4845	6.6262	6.6227	6.7531	6.7841
pos_508	LysoPC(18:1(9Z)/0:0)	metab_3202	yes	up	-	-	pos	19420-56-5	504.342	7.2553	M+H-H2O, M+Na	C26H52NO7P	0	85.2	HMDB0002815	-	-	-	-	-	Lipids and lipid-like molecules	Glycerophospholipids	Glycerophosphocholines	-	1.2739	1.2939	1.0435	0.02502	0.09534	5.9037	6.0291	6.1018	6.1856	5.7874	5.7857	5.9263	5.9969	6.1818	6.1467	6.0681	6.1199	5.2722	5.568	5.3206	5.6275	5.8077	5.4671	6.1427	6.1797
pos_3260	6-O-Galloylglucose	metab_2209	yes	down	-	-	pos	-	371.035	2.43528	M+K	C13H16O10	0	34.7	HMDB0302912	-	-	-	-	-	Benzenoids	Benzene and substituted derivatives	Benzoic acids and derivatives	-	1.2655	1.1754	0.9595	0.003816	0.02356	4.6297	4.3688	4.6783	4.4191	4.5124	4.2305	4.573	4.7219	4.6003	4.7497	4.5863	4.527	4.8662	4.7541	4.8425	4.8142	4.8981	4.823	4.6767	4.7209
pos_1007	Methylmalonylcarnitine	metab_9	yes	down	-	-	pos	256928-70-8	262.128	1.69467	M+H	C11H19NO6	0	59	HMDB0240781;LMFA07070081;HMDB0013133	-	-	-	-	-	Lipids and lipid-like molecules	Fatty Acyls	Fatty acid esters	-	1.2573	1.3051	0.9705	0.0005317	0.004929	6.1003	6.0419	6.3898	6.0442	6.0464	6.1116	6.1872	6.06	6.0573	6.3144	6.1484	6.3058	6.3598	6.2305	6.4059	6.2076	6.2346	6.2193	6.2528	6.4138
pos_3500	Guanosine	metab_2442	yes	up	-	C00387	pos	118-00-3	284.098	1.74922	M+H	C10H13N5O5	91.7	0	PW_C000087;HMDB0000133;MJDBOTE0000372	Nucleic acids	Nucleosides	map01100;map02010;map01232;map00230	Metabolism;Environmental Information Processing;Metabolism;Metabolism	Global and overview maps;Membrane transport;Global and overview maps;Nucleotide metabolism	Nucleosides, nucleotides, and analogues	Purine nucleosides	Not Available	Metabolic pathways;ABC transporters;Nucleotide metabolism;Purine metabolism	1.2534	1.1403	1.0337	0.008839	0.04368	5.9064	5.895	5.8425	5.8598	5.9204	6.0782	5.9013	5.7596	5.7482	5.8231	5.8769	5.7674	5.6276	5.8791	5.7071	5.3645	5.4099	5.9469	5.5798	5.5524
neg_3729	Arabinonic acid	metab_6445	yes	up	-	C00878	neg	488-30-2	165.04	0.577567	M-H	C5H10O6	0	46.6	HMDB0000539	-	-	map01100;map00053	Metabolism;Metabolism	Global and overview maps;Carbohydrate metabolism	Organic oxygen compounds	Organooxygen compounds	Carbohydrates and carbohydrate conjugates	Metabolic pathways;Ascorbate and aldarate metabolism	1.2495	1.2044	1.0282	0.003098	0.02826	5.8748	5.8188	5.6197	5.6796	5.8626	5.9583	5.6669	5.7175	5.6007	5.6927	5.7982	5.5013	5.3997	5.6519	5.6376	5.5923	5.5814	5.7707	5.5348	5.5392
pos_1982	PE(PGJ2/20:0)	metab_933	yes	down	-	-	pos	-	848.536	7.23185	M+Na	C45H80NO10P	0	56	HMDB0261851	-	-	-	-	-	Not Available	Not Available	Not Available	-	1.24	1.2176	0.9588	0.02538	0.0962	5.4527	5.9869	5.7451	6.1141	6.164	5.8236	6.1908	5.7832	6.1161	5.6351	6.0869	5.7682	5.8317	5.8888	6.052	5.7468	6.3579	6.4575	6.2395	6.3056
pos_961	Inosinic acid	metab_3648	yes	down	-	C00130	pos	131-99-7	371.036	1.49162	M+Na	C10H13N4O8P	0	71.8	HMDB0000175;PW_C000114;HMDB0257686	-	-	map01100;map00230;map01240;map01232;map01523;map04742	Metabolism;Metabolism;Metabolism;Metabolism;Human Diseases;Organismal Systems	Global and overview maps;Nucleotide metabolism;Global and overview maps;Global and overview maps;Drug resistance: antineoplastic;Sensory system	Nucleosides, nucleotides, and analogues	Purine nucleotides	Purine ribonucleotides	Metabolic pathways;Purine metabolism;Biosynthesis of cofactors;Nucleotide metabolism;Antifolate resistance;Taste transduction	1.2362	1.1988	0.9764	5.311E-6	0.0001425	6.0244	5.9078	6.0236	5.8938	6.0111	5.9011	6.0523	6.063	5.9956	6.0405	5.9808	5.9975	6.1532	6.1099	6.1744	6.1931	6.1521	6.2461	6.1076	6.1131
neg_3480	11-Hydroxy-12-methoxydihydrokawain	metab_6213	yes	up	-	-	neg	38146-59-7	299.087	0.808767	M+Na-2H	C15H18O5	0	30.1	HMDB0030766	-	-	-	-	-	Phenylpropanoids and polyketides	Kavalactones	Not Available	-	1.2361	1.2455	1.0295	0.001005	0.01349	5.1592	5.0577	5.1025	5.0958	5.1151	5.1289	5.0913	5.0858	5.1708	5.1012	5.0361	5.0371	5.0726	4.9486	5.0502	4.9635	5.0017	5.146	4.8815	4.9133
pos_3005	O-Xylene	metab_1973	yes	up	-	C07212	pos	95-47-6	107.086	3.83935	M+H	C8H10	67.9	0	HMDB0059851	-	-	map01100	Metabolism	Global and overview maps	Benzenoids	Benzene and substituted derivatives	Xylenes	Metabolic pathways	1.2163	1.0966	1.0392	0.001917	0.01387	4.3657	4.0555	4.2032	4.2347	4.115	4.099	4.1053	4.1377	3.9703	4.2019	4.1218	3.9919	3.8407	4.0897	3.8688	3.9494	3.9901	4.019	3.9237	4.1431
pos_3539	4-Hydroxy-3-methyl-2-(2-propynyl)-2-cyclopentene-1-one	metab_2483	yes	up	-	-	pos	-	192.102	1.68685	M+ACN+H	C9H10O2	0	39	HMDB0246651	-	-	-	-	-	Organic oxygen compounds	Organooxygen compounds	Alcohols and polyols	-	1.2054	1.2895	1.0482	0.0006219	0.005607	4.2199	4.2406	4.2446	4.2959	4.3729	4.2675	4.2233	4.2437	4.3357	4.5053	4.2704	4.7105	3.9997	4.0528	4.2568	4.1554	4.224	4.1489	4.1811	4.2113
neg_3750	Carglumic acid	metab_6464	yes	down	-	C05829	neg	1188-38-1	189.051	0.569767	M-H	C6H10N2O5	0	34.5	HMDB0015673	-	-	map00340	Metabolism	Amino acid metabolism	Organic acids and derivatives	Carboxylic acids and derivatives	Amino acids, peptides, and analogues	Histidine metabolism	1.2034	1.123	0.9562	0.03257	0.1422	3.9772	4.2492	4.0469	4.2102	4.157	3.5294	4.1206	4.2778	4.4043	4.011	4.2951	4.2151	4.2563	4.5546	4.3084	3.9465	4.4604	4.5793	4.2528	4.3548
neg_2	Inosine	metab_4700	yes	up	-	C00294	neg	58-63-9	267.073	1.88075	M-H, 2M-H, 2M+FA-H, 3M-H, M+Cl, M+FA-H	C10H12N4O5	95	0	HMDB0247301;PW_C000127;HMDB0000195;MJDBOTE0000386	-	-	map01100;map02010;map01232;map00230	Metabolism;Environmental Information Processing;Metabolism;Metabolism	Global and overview maps;Membrane transport;Global and overview maps;Nucleotide metabolism	Nucleosides, nucleotides, and analogues	Purine nucleosides	Not Available	Metabolic pathways;ABC transporters;Nucleotide metabolism;Purine metabolism	1.1963	1.1245	1.0235	0.01996	0.1062	7.8044	7.9132	7.9733	7.9074	7.9107	7.9898	7.9695	7.6955	7.7593	7.8661	7.8959	7.9614	7.5978	7.8235	7.6464	7.264	7.4186	7.9787	7.6733	7.7307
pos_3533	Glycinamide, glycyl-L-prolyl-	metab_2478	yes	down	-	-	pos	-	193.108	1.7025	M+H-2H2O	C9H16N4O3	0	35.2	HMDB0253016	-	-	-	-	-	Organic acids and derivatives	Carboxylic acids and derivatives	Amino acids, peptides, and analogues	-	1.1924	1.184	0.9701	0.0002464	0.002734	5.2582	5.2427	5.4124	5.2019	5.3272	5.3446	5.3778	5.2372	5.108	5.1916	5.3411	5.3873	5.4526	5.5054	5.63	5.4781	5.4287	5.3735	5.4219	5.4187
neg_378	Azelaic Acid	metab_6486	yes	down	-	C08261	neg	123-99-9	187.097	5.51083	M-H, M+Na-2H	C9H16O4	46.5	0	LMFA01170054;HMDB0000784;MJDBOTE0000344	-	-	-	-	-	Lipids and lipid-like molecules	Fatty Acyls	Fatty acids and conjugates	-	1.1853	1.1228	0.9739	0.002265	0.02273	5.4069	5.2928	5.3534	5.3394	5.438	5.4292	5.3342	5.3206	5.3323	5.4836	5.3363	5.3602	5.449	5.5473	5.4471	5.4296	5.8279	5.7034	5.4367	5.3979
pos_3819	4-Guanidinobutanoic Acid	metab_2742	yes	up	-	C01035	pos	500-65-2;463-00-3	146.092	0.6357	M+H	C5H11N3O2	62.3	0	HMDB0003464;HMDB0031842;MJDBOTE0001114	-	-	map01100;map00330	Metabolism;Metabolism	Global and overview maps;Amino acid metabolism	Organic acids and derivatives	Carboxylic acids and derivatives	Amino acids, peptides, and analogues	Metabolic pathways;Arginine and proline metabolism	1.1809	1.4675	1.1001	0.04526	0.1454	3.6143	4.3588	4.8319	4.6159	3.6277	3.6248	4.544	3.6277	4.6224	4.3007	4.5295	4.733	3.8892	3.6153	3.6187	3.6227	3.6302	3.6446	4.2709	4.5942
neg_3281	Imidazoleacetic acid ribotide	metab_6029	yes	up	-	C04437	neg	2888-19-9	319.036	1.72225	M-H2O-H	C10H15N2O9P	0	49.2	HMDB0006032	-	-	map00340	Metabolism	Amino acid metabolism	Nucleosides, nucleotides, and analogues	Purine nucleosides	Not Available	Histidine metabolism	1.1694	1.1409	1.0237	0.0007224	0.01065	5.5759	5.8055	5.5874	5.8189	5.5682	5.5229	5.5844	5.6506	5.6628	5.6648	5.7569	5.656	5.5388	5.526	5.552	5.5734	5.6901	5.4865	5.4482	5.51
pos_3502	Guanine	metab_2444	yes	up	-	C00242	pos	73-40-5	152.056	1.74922	M+H	C5H5N5O	93.9	0	PW_C000086;HMDB0000132;MJDBOTE0000457	Nucleic acids	Bases	map01100;map01232;map00230	Metabolism;Metabolism;Metabolism	Global and overview maps;Global and overview maps;Nucleotide metabolism	Organoheterocyclic compounds	Imidazopyrimidines	Purines and purine derivatives	Metabolic pathways;Nucleotide metabolism;Purine metabolism	1.1689	1.0527	1.031	0.01419	0.06298	5.7373	5.7562	5.6923	5.7288	5.7961	5.9407	5.7773	5.6261	5.6344	5.6797	5.7232	5.6306	5.4706	5.7145	5.5894	5.2737	5.317	5.833	5.4477	5.4681
neg_2492	PE(20:4(5Z,8Z,11Z,14Z)/18:0)	metab_5226	yes	down	-	C00350	neg	-	748.528	6.4859	M-H2O-H	C43H78NO8P	0	66.9	PW_C005435;LMGP02010943;HMDB0009387	Lipids	Phospholipids	map01100;map00564;map00563;map04136;map05167;map04723;map04140	Metabolism;Metabolism;Metabolism;Cellular Processes;Human Diseases;Organismal Systems;Cellular Processes	Global and overview maps;Lipid metabolism;Glycan biosynthesis and metabolism;Transport and catabolism;Infectious disease: viral;Nervous system;Transport and catabolism	Lipids and lipid-like molecules	Glycerophospholipids	Glycerophosphoethanolamines	Metabolic pathways;Glycerophospholipid metabolism;Glycosylphosphatidylinositol (GPI)-anchor biosynthesis;Autophagy - other;Kaposi sarcoma-associated herpesvirus infection;Retrograde endocannabinoid signaling;Autophagy - animal	1.163	1.0531	0.9725	0.01132	0.07132	5.0197	5.2657	5.3573	5.1974	5.1557	5.3555	5.2353	5.2078	5.2001	5.348	5.4018	5.0673	5.276	5.5319	5.3474	5.6422	5.3286	5.1738	5.4308	5.3582
pos_3166	Astromicin	metab_2124	yes	down	-	C17708	pos	55779-06-1	388.253	2.88758	M+H-H2O	C17H35N5O6	0	66.6	HMDB0248678	-	-	-	-	-	Organic oxygen compounds	Organooxygen compounds	Carbohydrates and carbohydrate conjugates	-	1.1611	1.232	0.9426	0.0221	0.08721	4.1816	3.98	3.8081	4.1527	4.4947	4.1063	3.9577	3.8361	3.8392	4.6412	4.1035	4.3473	4.1286	4.3034	4.1159	4.2407	4.5351	4.6881	4.3819	4.2683
pos_2788	7b-Hydroxy-3-oxo-5b-cholanoic acid	metab_1760	yes	up	-	-	pos	77060-26-5	441.242	5.74035	M+K	C25H38O4	0	34.6	HMDB0000541	-	-	-	-	-	Lipids and lipid-like molecules	Steroids and steroid derivatives	Bile acids, alcohols and derivatives	-	1.1497	1.1435	1.0217	9.808E-8	6.819E-6	5.6603	5.6568	5.737	5.6514	5.7513	5.6476	5.6897	5.7121	5.7013	5.6651	5.7621	5.7237	5.5102	5.5648	5.6001	5.5657	5.5818	5.5699	5.6157	5.6258
pos_269	Butyryl-L-carnitine	metab_1658	yes	down	-	C02862	pos	25576-40-3	232.154	2.01375	M+H, M+Na	C11H21NO4	67.6	0	HMDB0002013	-	-	-	-	-	Lipids and lipid-like molecules	Fatty Acyls	Fatty acid esters	-	1.1485	1.1364	0.9751	0.008916	0.04392	7.5503	7.584	7.1876	7.4708	7.7373	7.615	7.443	7.5567	7.46	7.4887	7.5686	7.6664	7.7479	7.8569	7.7906	7.8906	7.5785	7.7367	7.895	7.7454
pos_2514	LysoPC(16:1(9Z)/0:0)	metab_1478	yes	up	-	C04230	pos	76790-27-7	494.323	6.15408	M+H	C24H48NO7P	0	66	HMDB0010383	Lipids	Phospholipids	map00564;map05231	Metabolism;Human Diseases	Lipid metabolism;Cancer: overview	Lipids and lipid-like molecules	Glycerophospholipids	Glycerophosphocholines	Glycerophospholipid metabolism;Choline metabolism in cancer	1.1357	1.1531	1.039	0.01404	0.06251	5.6622	5.8083	5.8091	5.9685	5.4179	5.2934	5.6795	5.3354	5.6201	5.6281	5.8718	5.4204	5.549	5.4509	5.1242	5.2707	5.3956	5.4175	5.6396	5.625
pos_1943	DG(18:0/20:4(8Z,11Z,14Z,17Z)/0:0)	metab_893	yes	up	-	C00165	pos	-	627.531	7.14587	M+H-H2O	C41H72O5	0	55.2	HMDB0007171;PW_C003222	-	-	map05214;map05167;map05143;map05163;map05146;map04915;map04015;map04014;map04659;map04658;map04270;map04012;map05231;map04650;map04370;map04371;map04072;map04071;map05235;map04921;map05415;map04750;map04919;map04933;map04961;map05012;map04920;map04923;map04925;map05017;map04926;map05171;map04726;map04725;map04724;map04723;map04728;map05223;map04720;map04666;map05170;map04664;map04540;map04662;map…	Human Diseases;Human Diseases;Human Diseases;Human Diseases;Human Diseases;Organismal Systems;Environmental Information Processing;Environmental Information Processing;Organismal Systems;Organismal Systems;Organismal Systems;Environmental Information Processing;Human Diseases;Organismal Systems;Environmental Information Processing;Environmental Information Processing;Environmental Information Pro…	Cancer: specific types;Infectious disease: viral;Infectious disease: parasitic;Infectious disease: viral;Infectious disease: parasitic;Endocrine system;Signal transduction;Signal transduction;Immune system;Immune system;Circulatory system;Signal transduction;Cancer: overview;Immune system;Signal transduction;Signal transduction;Signal transduction;Signal transduction;Cancer: overview;Endocrine sy…	Lipids and lipid-like molecules	Glycerolipids	Diradylglycerols	Glioma;Kaposi sarcoma-associated herpesvirus infection;African trypanosomiasis;Human cytomegalovirus infection;Amoebiasis;Estrogen signaling pathway;Rap1 signaling pathway;Ras signaling pathway;Th17 cell differentiation;Th1 and Th2 cell differentiation;Vascular smooth muscle contraction;ErbB signaling pathway;Choline metabolism in cancer;Natural killer cell mediated cytotoxicity;VEGF signaling pa…	1.1339	1.39	1.0603	0.01927	0.07806	4.5705	5.1885	4.9492	4.8414	5.2167	4.7711	5.2391	4.8006	5.2153	5.0403	5.2817	5.0511	4.1729	4.8308	5.1668	4.9484	4.8974	4.7962	4.4863	4.2995
pos_228	Glutamylisoleucine	metab_1246	yes	down	-	-	pos	5879-22-1	261.144	1.66338	M+H-H2O, M+H	C11H20N2O5	0	56.4	HMDB0028822	-	-	-	-	-	Organic acids and derivatives	Carboxylic acids and derivatives	Amino acids, peptides, and analogues	-	1.1314	1.06	0.9577	0.029	0.1053	4.2071	4.6473	4.099	4.6213	4.2774	4.2721	4.4117	4.4546	4.4521	4.1405	4.6566	4.805	4.6104	4.6613	4.5815	4.5939	4.6697	4.207	4.6859	4.7291
pos_1262	2-Aminohexanedioic Acid	metab_242	yes	up	-	C00956	pos	1118-90-7	144.065	2.54428	M+H-H2O	C6H11NO4	49.7	0	HMDB0000510;HMDB0302754	-	-	map01100;map01210;map00310;map01230	Metabolism;Metabolism;Metabolism;Metabolism	Global and overview maps;Global and overview maps;Amino acid metabolism;Global and overview maps	Organic acids and derivatives	Carboxylic acids and derivatives	Amino acids, peptides, and analogues	Metabolic pathways;2-Oxocarboxylic acid metabolism;Lysine degradation;Biosynthesis of amino acids	1.1227	1.2642	1.0589	0.01305	0.0593	4.2191	4.5092	4.5095	4.7031	3.9624	4.1248	4.5768	3.9903	4.366	4.3982	4.5267	4.5188	4.0349	3.9061	4.0289	4.0725	3.9873	3.8434	4.12	4.4708
pos_3214	Aminocaproic acid	metab_2168	yes	up	-	C02378	pos	60-32-2	114.091	2.6145	M+H-H2O	C6H13NO2	0	30.8	HMDB0001901;PW_C001268	-	-	map01100	Metabolism	Global and overview maps	Lipids and lipid-like molecules	Fatty Acyls	Fatty acids and conjugates	Metabolic pathways	1.1225	1.1958	1.0269	8.139E-5	0.001163	5.7383	5.906	5.8321	5.7275	5.8953	5.8896	5.8163	5.7378	5.8077	5.8896	5.7593	6.1175	5.6708	5.6767	5.7094	5.6815	5.6814	5.722	5.6842	5.6925
pos_2768	Hexadecanedioic acid mono-L-carnitine ester	metab_1740	yes	up	-	-	pos	42150-38-9	474.284	5.7559	M+2Na-H	C23H43NO6	0	61.8	HMDB0000712;LMFA07070007	-	-	-	-	-	Lipids and lipid-like molecules	Fatty Acyls	Fatty acid esters	-	1.1087	1.087	1.0231	0.0001441	0.001829	5.9168	5.8347	6.043	5.9894	5.995	5.8642	5.9397	5.9353	5.965	5.9179	5.8793	5.8886	5.6203	5.7358	5.8374	5.9452	5.8445	5.7714	5.8468	5.7822
neg_1224	Kaltostat	metab_3913	yes	up	-	C01768	neg	9005-32-7	379.087	1.91017	M-H2O-H	C14H22O13	0	50.6	HMDB0253761;HMDB0029940	-	-	map01100;map00051	Metabolism;Metabolism	Global and overview maps;Carbohydrate metabolism	Organic oxygen compounds	Organooxygen compounds	Carbohydrates and carbohydrate conjugates	Metabolic pathways;Fructose and mannose metabolism	1.0954	1.0307	1.0272	0.01119	0.07093	5.2112	5.3472	5.3686	5.353	5.2447	5.1442	5.389	5.1238	5.2617	5.314	5.355	5.4017	5.1084	5.0165	5.1046	4.8693	4.979	5.2765	5.1848	5.2564
pos_2642	3-ketosphingosine	metab_1611	yes	up	-	C06121	pos	-	298.273	5.93543	M+H	C18H35NO2	51.9	0	HMDB0245914;LMSP01010002	-	-	-	-	-	Organic oxygen compounds	Organooxygen compounds	Carbonyl compounds	-	1.0875	1.0262	1.0293	0.008989	0.04415	6.0044	5.7621	5.6271	5.6383	5.5847	5.4745	5.6159	5.4297	5.5556	5.7049	5.5856	5.5014	5.5232	5.4257	5.2372	5.4903	5.5964	5.4853	5.3509	5.6099
neg_3352	Hypoxanthine	metab_6103	yes	up	-	C00262	neg	68-94-0	135.03	1.24275	M-H	C5H4N4O	97.2	0	HMDB0000157;PW_C000102	-	-	map01100;map01232;map00230	Metabolism;Metabolism;Metabolism	Global and overview maps;Global and overview maps;Nucleotide metabolism	Organoheterocyclic compounds	Imidazopyrimidines	Purines and purine derivatives	Metabolic pathways;Nucleotide metabolism;Purine metabolism	1.0732	1.0774	1.0253	0.04531	0.176	6.8034	6.6301	6.4378	6.5446	6.8656	6.9806	6.5534	6.7065	6.5588	6.5927	6.5615	6.4902	6.364	6.7046	6.5339	6.3107	6.2939	6.6033	6.3988	6.3152
pos_3877	Succinimide	metab_2791	yes	up	-	C07273	pos	123-56-8	132.065	0.560333	M+CH3OH+H	C4H5NO2	0	48.7	HMDB0240653	-	-	-	-	-	Organoheterocyclic compounds	Pyrrolidines	Pyrrolidones	-	1.0723	0.9861	1.0382	0.04439	0.144	4.7252	4.5706	4.8216	4.5549	4.8307	4.943	4.8263	4.7397	4.6549	4.4534	4.5786	4.6696	4.6017	4.7031	4.407	4.5345	4.1208	4.8501	4.4456	4.3187
neg_1442	Leucinic Acid	metab_4145	yes	up	-	-	neg	498-36-2	131.07	3.74265	M-H	C6H12O3	33.1	0	LMFA01050381;HMDB0000665	-	-	-	-	-	Lipids and lipid-like molecules	Fatty Acyls	Fatty acids and conjugates	-	1.06	1.0161	1.0246	0.0002935	0.005415	4.0863	4.1096	3.951	4.0873	4.1355	4.1754	4.0333	4.1249	4.0653	4.0693	4.0855	3.9824	3.996	4.0057	3.9541	3.9505	3.947	4.0234	3.9488	3.9652
pos_1173	Capryloylglycine	metab_156	yes	down	-	-	pos	14246-53-8	243.17	2.22443	M+ACN+H	C10H19NO3	0	42.1	HMDB0000832	-	-	-	-	-	Organic acids and derivatives	Carboxylic acids and derivatives	Amino acids, peptides, and analogues	-	1.0571	1.0655	0.9635	0.01214	0.0561	4.4121	4.3721	4.3113	4.4108	4.5508	4.3416	4.4057	4.5793	4.5696	4.642	4.348	4.8917	4.6188	4.6478	4.5089	4.7688	4.6329	4.4018	4.773	4.5423
pos_977	N-Methyl-L-Histidine	metab_3661	yes	down	-	C03298	pos	24886-03-1	170.092	1.59303	M+H	C7H11N3O2	70.4	0	HMDB0255176	-	-	-	-	-	Organic acids and derivatives	Carboxylic acids and derivatives	Amino acids, peptides, and analogues	-	1.055	1.0558	0.9706	0.003336	0.02104	4.7166	4.6967	4.7372	4.7201	4.7022	4.7516	4.7622	4.7283	4.7915	4.8264	4.7091	4.9662	4.8853	4.9054	4.8286	5.0491	4.9878	4.5283	4.9194	4.948
pos_3430	Valproylglycine	metab_2375	yes	down	-	-	pos	88321-07-7	243.17	1.91303	M+ACN+H	C10H19NO3	0	42.1	HMDB0013116	-	-	-	-	-	Organic acids and derivatives	Carboxylic acids and derivatives	Amino acids, peptides, and analogues	-	1.0517	1.0969	0.9674	0.002492	0.01694	4.5269	4.5303	4.4815	4.5133	4.6542	4.6565	4.5192	4.6742	4.6142	4.6538	4.4917	4.8523	4.7136	4.6643	4.6838	4.8361	4.6958	4.5458	4.8914	4.6404
pos_3722	Ketoleucine	metab_2654	yes	up	-	C00233	pos	816-66-0	148.097	0.91505	M+NH4	C6H10O3	32.8	0	PW_C000547;HMDB0000695	Organic acids	Carboxylic acids	map01100;map01210;map00280;map01230;map00290	Metabolism;Metabolism;Metabolism;Metabolism;Metabolism	Global and overview maps;Global and overview maps;Amino acid metabolism;Global and overview maps;Amino acid metabolism	Organic acids and derivatives	Keto acids and derivatives	Short-chain keto acids and derivatives	Metabolic pathways;2-Oxocarboxylic acid metabolism;Valine, leucine and isoleucine degradation;Biosynthesis of amino acids;Valine, leucine and isoleucine biosynthesis	1.0474	0.9899	1.0393	0.04524	0.1454	5.0886	4.8106	4.9558	4.8916	5.1703	5.1457	4.8081	5.1117	5.0676	4.7622	4.8214	5.0833	5.1688	4.7682	4.8117	4.4938	4.4762	4.9387	4.7768	5.03
pos_869	Glucosamine 6-sulfate	metab_3564	yes	up	-	C04132	pos	91674-26-9	130.526	0.95405	M+2H	C6H13NO8S	0	43.3	HMDB0000592	-	-	-	-	-	Organic oxygen compounds	Organooxygen compounds	Carbohydrates and carbohydrate conjugates	-	1.0422	1.0966	1.0405	0.004347	0.02567	4.3782	4.2432	4.4595	4.3187	4.3565	4.2419	4.2429	4.4216	4.3274	4.324	4.3681	4.4557	4.1728	4.0227	4.2986	4.3415	4.2042	4.1655	4.3234	4.1794
pos_3854	(1S,2S,4R,8R)-p-Menthane-1,2,8,9-tetrol	metab_2774	yes	up	-	-	pos	402593-46-8	114.066	0.582917	M+H+Na	C10H20O4	0	50.4	HMDB0039974	-	-	-	-	-	Lipids and lipid-like molecules	Prenol lipids	Monoterpenoids	-	1.0382	1.0455	1.0156	1.111E-6	4.195E-5	6.8494	6.8973	6.8642	6.927	6.8499	6.8686	6.8822	6.9005	6.9306	6.8901	6.9052	6.9033	6.7906	6.7503	6.7736	6.775	6.7761	6.7123	6.869	6.8641
neg_1201	Diazepam	metab_3892	yes	up	-	C06948	neg	439-14-5	305.047	1.88075	M+Na-2H	C16H13ClN2O	0	49.4	HMDB0014967	-	-	-	-	-	Organoheterocyclic compounds	Benzodiazepines	1,4-benzodiazepines	-	1.0339	0.9799	1.0291	0.02978	0.1347	5.0958	5.1296	5.1958	5.096	5.1844	5.2424	5.1937	4.9868	5.0369	5.0852	5.1175	5.217	4.843	5.1107	4.9468	4.6149	4.7594	5.2237	4.9985	5.0218
pos_1294	OXYQUINOLINE	metab_270	yes	up	-	C19434	pos	148-24-3	146.06	2.7081	M+H	C9H7NO	60.1	0	-	-	-	-	-	-	-	-	-	-	1.0298	1.0284	1.0255	6.298E-5	0.000949	4.4978	4.4109	4.4095	4.4959	4.5797	4.5016	4.436	4.47	4.4699	4.449	4.5539	4.3945	4.3639	4.3103	4.3256	4.2913	4.3748	4.4443	4.3563	4.3064
pos_3974	N6,N6,N6-Trimethyl-L-lysine	metab_2884	yes	up	-	C03793	pos	19253-88-4	189.159	0.50725	M+H	C9H20N2O2	0	32.1	HMDB0001325;PW_C001022	-	-	map01100;map00310	Metabolism;Metabolism	Global and overview maps;Amino acid metabolism	Organic acids and derivatives	Carboxylic acids and derivatives	Amino acids, peptides, and analogues	Metabolic pathways;Lysine degradation	1.0296	1.2624	1.038	0.006047	0.03291	5.2256	5.5785	5.4295	5.5702	5.3385	5.2816	5.3954	5.3485	5.2576	5.5219	5.6066	5.418	5.1155	5.2983	5.2194	5.2245	5.0586	5.6546	5.0095	4.9663
pos_2671	(2S)-2-Amino-6-[(3-formylpiperidin-1-yl)amino]hexanoic acid	metab_1640	yes	up	-	-	pos	-	532.384	5.89625	2M+NH4	C12H23N3O3	0	47.1	HMDB0255325	-	-	-	-	-	Organic acids and derivatives	Carboxylic acids and derivatives	Amino acids, peptides, and analogues	-	1.0284	1.0603	1.0341	0.007801	0.04009	5.2424	5.0274	5.1434	5.2556	5.0454	5.1394	5.1035	5.0415	5.0256	4.9679	5.067	5.1475	4.9707	4.4495	5.0253	4.9352	5.1183	4.9083	5.0356	4.9634
pos_2720	Alpha-Bisabolol oxide A	metab_1690	yes	up	-	C16773	pos	22567-36-8	256.227	5.82593	M+NH4	C15H26O2	0	73.4	HMDB0038196	-	-	-	-	-	Organoheterocyclic compounds	Oxanes	Not Available	-	1.0201	1.0135	1.0222	6.78E-5	0.00101	5.2101	5.1212	5.2298	5.1624	5.1252	5.0671	5.1536	5.1446	5.085	5.0831	5.1954	5.1801	4.8796	5.0051	5.0492	5.0438	5.098	5.1005	5.0554	5.0696
pos_2724	Lucidenic acid N	metab_1694	yes	up	-	-	pos	364622-33-3	502.317	5.81028	M+ACN+H	C27H40O6	0	78.3	HMDB0038352	-	-	-	-	-	Phenylpropanoids and polyketides	Flavonoids	O-methylated flavonoids	-	1.0189	0.9243	1.0186	0.002917	0.01878	6.4657	6.1914	6.4569	6.2558	6.2981	6.2746	6.2788	6.3838	6.2398	6.4015	6.1536	6.3481	6.0492	6.241	6.1833	6.3264	6.1756	6.1709	6.2579	6.1585
pos_3892	1-Methylhistidine	metab_2805	yes	down	-	C01152	pos	368-16-1;332-80-9	170.092	0.545633	M+H	C7H11N3O2	96	0	PW_C000001;HMDB0000001	-	-	map01100;map00340	Metabolism;Metabolism	Global and overview maps;Amino acid metabolism	Organic acids and derivatives	Carboxylic acids and derivatives	Amino acids, peptides, and analogues	Metabolic pathways;Histidine metabolism	1.0107	1.0074	0.9796	0.001436	0.01098	6.2116	6.1735	6.1638	6.1624	6.1725	6.2086	6.1386	6.274	6.2401	6.1608	6.1825	6.336	6.353	6.4002	6.3048	6.4529	6.4185	6.0265	6.39	6.3024
neg_3201	Glucose pyruvate lactate	metab_5954	yes	up	-	-	neg	-	335.061	1.9022	M-H2O-H	C12H18O12	0	63.2	HMDB0252788	-	-	-	-	-	Organic oxygen compounds	Organooxygen compounds	Carbohydrates and carbohydrate conjugates	-	1.0095	0.9674	1.0254	0.02487	0.1217	5.3835	5.3883	5.4437	5.3566	5.4341	5.5783	5.4337	5.333	5.3148	5.3413	5.4089	5.4037	5.2039	5.4612	5.2911	4.9399	5.0534	5.466	5.1924	5.2781
pos_3870	L-Glutamic Acid	metab_3698	yes	up	-	C00025	pos	6893-26-1;56-86-0	148.06	0.568033	M+H	C5H9NO4	94	0	HMDB0003339;HMDB0000148;HMDB0060475;PW_C000095;MJDBOTE0000649	Peptides;Hormones and transmitters	Amino acids;Neurotransmitters	map02010;map01240;map01200;map00330;map00220;map00250;map04072;map04216;map00630;map00430;map04964;map00470;map00860;map04080;map05016;map05017;map05014;map04727;map04742;map04723;map05031;map04721;map04720;map01100;map00480;map04540;map01210;map00340;map00524;map01230;map04068;map05034;map04724;map05030;map00650;map00910;map04974;map04713;map00970;map05230;map05033;map04730;map05022	Environmental Information Processing;Metabolism;Metabolism;Metabolism;Metabolism;Metabolism;Environmental Information Processing;Cellular Processes;Metabolism;Metabolism;Organismal Systems;Metabolism;Metabolism;Environmental Information Processing;Human Diseases;Human Diseases;Human Diseases;Organismal Systems;Organismal Systems;Organismal Systems;Human Diseases;Organismal Systems;Organismal Syst…	Membrane transport;Global and overview maps;Global and overview maps;Amino acid metabolism;Amino acid metabolism;Amino acid metabolism;Signal transduction;Cell growth and death;Carbohydrate metabolism;Metabolism of other amino acids;Excretory system;Metabolism of other amino acids;Metabolism of cofactors and vitamins;Signaling molecules and interaction;Neurodegenerative disease;Neurodegenerative …	Organic acids and derivatives	Carboxylic acids and derivatives	Amino acids, peptides, and analogues	ABC transporters;Biosynthesis of cofactors;Carbon metabolism;Arginine and proline metabolism;Arginine biosynthesis;Alanine, aspartate and glutamate metabolism;Phospholipase D signaling pathway;Ferroptosis;Glyoxylate and dicarboxylate metabolism;Taurine and hypotaurine metabolism;Proximal tubule bicarbonate reclamation;D-Amino acid metabolism;Porphyrin metabolism;Neuroactive ligand-receptor intera…	1.0084	1.0323	1.0286	0.009781	0.04712	5.3601	5.6108	5.3661	5.6826	5.2559	5.4855	5.5151	5.5891	5.5761	5.3808	5.5283	5.3396	5.1277	5.6055	5.3862	5.4218	5.3441	5.3466	5.3285	5.2984
[truncated: 8 more columns]

## Sheet: DEMs (DLY_L vs SHB_L，248)
ID	Metabolite	Metab ID	Significant	Regulate	level	KEGG Compound ID	Mode	CAS ID	M/Z	Retention time	Adducts	Formula	Fragmentation Score	Theoretical Fragmentation Score	Library ID	KEGG Compound First Category	KEGG Compound Second Category	KEGG Pathway ID	KEGG Pathway First Category	KEGG Pathway Second Category	HMDB Superclass	HMDB Class	HMDB Subclass	KEGG Pathway Description	VIP_pred_OPLS-DA	VIP_PLS-DA	FC(DLY_L/SHB_L)	P_value	FDR	DLY_L1	DLY_L10	DLY_L11	DLY_L12	DLY_L2	DLY_L3	DLY_L4	DLY_L5	DLY_L6	DLY_L7	DLY_L8	DLY_L9	SHB_L1	SHB_L10	SHB_L11	SHB_L12	SHB_L2	SHB_L3	SHB_L4	SHB_L5
pos_2764	(5E)-7-[3,5-Dihydroxy-2-(3-hydroxyoctyl)cyclopentyl]hept-5-enoylcarnitine	metab_1736	yes	down	-	-	pos	-	464.335	5.76373	M+H-2H2O	C27H49NO7	0	39.8	HMDB0241879	-	-	-	-	-	Lipids and lipid-like molecules	Fatty Acyls	Eicosanoids	-	4.623	4.4011	0.301	0.007291	0.04524	0.0285	0.0008	0.0008	3.7498	4.0065	0.0008	3.7294	0.0008	0.0008	0.0008	0.0008	0.0008	0.0008	4.2732	4.2353	4.1472	4.2419	3.8891	3.9265	0.0008
pos_2829	Decanoylcarnitine	metab_1803	yes	down	-	C03299	pos	1492-27-9	316.248	5.65468	M+H	C17H33NO4	88.6	0	LMFA07070059;HMDB0000651	-	-	-	-	-	Lipids and lipid-like molecules	Fatty Acyls	Fatty acid esters	-	4.4867	4.2812	0.7099	5.416E-6	0.0002958	3.9826	3.3544	2.9499	2.9487	4.6063	4.9799	3.5067	2.9292	2.9304	2.9439	2.9575	2.9435	5.3384	5.3065	4.5545	4.2354	5.3557	4.8478	4.8347	4.8548
pos_2874	L-Octanoylcarnitine	metab_1847	yes	down	-	C02838	pos	25243-95-2	288.216	5.45983	M+H	C15H29NO4	94	0	LMFA07070002;HMDB0000791	-	-	-	-	-	Lipids and lipid-like molecules	Fatty Acyls	Fatty acid esters	-	3.8415	3.7304	0.8158	8.366E-6	0.0004116	4.9152	4.7175	3.5686	4.5088	5.4206	5.621	4.6883	4.3952	4.6336	3.8766	4.5858	4.2331	5.9011	5.9343	5.4705	5.466	6.0327	5.7108	5.7119	5.5323
neg_3238	CMP-3-deoxy-D-manno-octulosonate	metab_5985	yes	down	-	C04121	neg	-	586.095	1.87675	M+FA-H	C17H24N3O15P-2	0	44.6	HMDB0304292	-	-	map01100;map01250	Metabolism;Metabolism	Global and overview maps;Global and overview maps	Nucleosides, nucleotides, and analogues	Pyrimidine nucleotides	Pyrimidine nucleotide sugars	Metabolic pathways;Biosynthesis of nucleotide sugars	3.77	3.4543	0.7272	0.0025	0.02008	3.6306	3.7071	3.8117	3.4961	3.4799	3.6994	3.7421	3.3093	3.3437	3.4101	3.6977	3.6701	6.5328	6.3375	3.9038	3.5454	3.4692	3.955	4.8675	4.5112
pos_2757	LysoSM(d18:1)	metab_1728	yes	up	-	C03640	pos	1670-26-4	448.341	5.77147	M+H-H2O	C23H50N2O5P+	0	71.5	HMDB0006482	-	-	map00600	Metabolism	Lipid metabolism	Lipids and lipid-like molecules	Sphingolipids	Phosphosphingolipids	Sphingolipid metabolism	3.5266	3.2592	1.3338	0.006481	0.04088	5.0396	5.0732	4.8419	4.7161	5.3057	5.5853	5.1985	4.878	4.7237	5.2237	5.2051	5.3923	3.9318	4.9438	4.936	4.7953	3.2098	4.5243	1.9155	3.813
pos_3017	Phe Ile	metab_1986	yes	down	-	-	pos	-	279.169	3.77695	M+H	C15H22N2O3	62.6	0	-	-	-	-	-	-	-	-	-	-	3.478	3.4029	0.6844	0.04411	0.1392	0.0126	5.3454	5.3056	5.5372	0.013	0.0129	5.1809	0.013	4.5025	4.5983	5.2983	5.0033	4.6593	5.0133	5.1182	4.604	4.9308	4.6514	5.1503	5.2111
pos_3909	L-Glycine	metab_2821	yes	up	-	C00037	pos	-	76.0397	0.538233	M+H	C2H5NO2	47.3	0	-	Peptides;Hormones and transmitters	Amino acids;Neurotransmitters	map01100;map00630;map00310;map01200;map00230;map01240;map00730;map02010;map00860;map04978;map01230;map00120;map00480;map04080;map04974;map00260;map00440;map00470;map05230;map00970;map04721	Metabolism;Metabolism;Metabolism;Metabolism;Metabolism;Metabolism;Metabolism;Environmental Information Processing;Metabolism;Organismal Systems;Metabolism;Metabolism;Metabolism;Environmental Information Processing;Organismal Systems;Metabolism;Metabolism;Metabolism;Human Diseases;Genetic Information Processing;Organismal Systems	Global and overview maps;Carbohydrate metabolism;Amino acid metabolism;Global and overview maps;Nucleotide metabolism;Global and overview maps;Metabolism of cofactors and vitamins;Membrane transport;Metabolism of cofactors and vitamins;Digestive system;Global and overview maps;Lipid metabolism;Metabolism of other amino acids;Signaling molecules and interaction;Digestive system;Amino acid metaboli…	-	-	-	Metabolic pathways;Glyoxylate and dicarboxylate metabolism;Lysine degradation;Carbon metabolism;Purine metabolism;Biosynthesis of cofactors;Thiamine metabolism;ABC transporters;Porphyrin metabolism;Mineral absorption;Biosynthesis of amino acids;Primary bile acid biosynthesis;Glutathione metabolism;Neuroactive ligand-receptor interaction;Protein digestion and absorption;Glycine, serine and threoni…	3.4067	3.1506	1.2771	1.345E-5	0.0005561	3.8216	3.9301	3.7452	3.9133	4.0492	4.0171	4.0334	3.6856	3.6434	4.0632	3.8217	3.7231	3.701	2.8666	2.435	2.4043	3.3554	3.5073	3.2098	2.396
pos_2743	S-3-oxodecanoyl cysteamine	metab_1713	yes	up	-	-	pos	-	246.152	5.79485	M+H	C12H23NO2S	0	45.6	HMDB0059773	-	-	-	-	-	Lipids and lipid-like molecules	Fatty Acyls	Fatty acyl thioesters	-	3.233	2.9603	1.2217	0.003456	0.02717	6.0983	5.6092	4.5996	5.3557	5.9636	6.1854	4.5295	5.8257	5.4801	5.4816	5.4462	5.0275	5.5122	3.1136	3.1375	5.4498	4.7585	4.7326	5.2307	4.3911
pos_1068	5-Fluorouridine	metab_63	yes	up	-	C16633	pos	316-46-1	263.069	1.86627	M+H	C9H11FN2O6	0	61.2	HMDB0060396;HMDB0244535	-	-	map00983	Metabolism	Xenobiotics biodegradation and metabolism	Nucleosides, nucleotides, and analogues	Pyrimidine nucleosides	Not Available	Drug metabolism - other enzymes	3.2024	3.0241	1.2701	0.003389	0.02679	5.3869	4.5559	3.0871	3.276	5.6972	5.7091	4.2599	5.4307	4.9176	4.8844	4.3661	4.4662	3.5833	3.4341	3.757	4.2138	3.0768	3.5621	3.4987	3.0544
pos_2929	Pantolactone	metab_1899	yes	down	-	C01012	pos	599-04-2	274.201	4.734	2M+NH4	C7H12O2	0	34.8	HMDB0059876;HMDB0303902	-	-	-	-	-	Organoheterocyclic compounds	Lactones	Gamma butyrolactones	-	2.9531	2.9812	0.8512	0.0002518	0.004478	4.2053	4.322	3.2416	4.2361	4.6763	4.5943	3.564	4.1693	4.399	3.2355	4.306	3.2392	4.7698	4.7808	4.7954	4.8797	4.7881	4.8215	4.7907	4.5783
pos_3864	1-(3-Methyl-2-butenoyl)-6-apiosylglucose	metab_2781	yes	up	-	-	pos	467242-32-6	439.121	0.568033	M+2Na-H	C16H26O11	0	48.6	HMDB0039952	-	-	-	-	-	Lipids and lipid-like molecules	Fatty Acyls	Fatty acyl glycosides	-	2.9029	2.6752	1.136	0.0002013	0.003784	5.9714	5.5571	5.3315	5.1973	5.8836	6.0104	5.4777	5.8551	5.3555	5.5378	5.5029	5.1965	4.4002	5.2846	5.1061	5.0022	4.6416	5.3316	4.9364	4.4396
pos_2854	Alpha-Codeimethine	metab_1827	yes	up	-	-	pos	-	331.204	5.55322	M+NH4	C19H23NO3	48.6	0	-	-	-	-	-	-	-	-	-	-	2.9009	2.68	1.206	0.001938	0.01819	4.9621	4.642	3.7896	4.3911	5.2829	5.3707	3.3302	4.9096	4.5309	4.5084	4.4373	3.7283	4.3306	3.3971	3.2912	4.4373	3.761	3.4884	4.0571	3.4013
pos_3492	4-Hydroxymandelonitrile	metab_3685	yes	down	-	C03742	pos	71807-09-5	150.055	1.76485	M+H	C8H7NO2	59.7	0	HMDB0060318	-	-	map01100	Metabolism	Global and overview maps	Benzenoids	Phenols	1-hydroxy-2-unsubstituted benzenoids	Metabolic pathways	2.8785	2.6586	0.8762	0.0004087	0.006159	4.6203	4.8081	5.1137	5.0341	4.4838	4.1416	5.0679	4.6982	4.9358	4.6861	4.8273	5.0586	6.0862	5.0758	5.0942	5.2063	6.0555	4.9343	5.4244	5.8123
neg_3186	Ribose 1-phosphate	metab_5936	yes	up	-	C00620	neg	14075-00-4	229.012	1.9499	M-H	C5H11O8P	48.5	0	PW_C001146;HMDB0001489	-	-	map01100;map00030;map00230	Metabolism;Metabolism;Metabolism	Global and overview maps;Carbohydrate metabolism;Nucleotide metabolism	Organic oxygen compounds	Organooxygen compounds	Carbohydrates and carbohydrate conjugates	Metabolic pathways;Pentose phosphate pathway;Purine metabolism	2.8291	2.3627	1.1301	7.286E-7	0.0001046	4.5422	4.5059	4.3904	4.4112	4.5199	4.5758	4.5629	4.2986	4.3943	4.5214	4.6039	4.4571	3.9671	4.0568	3.8182	4.2106	3.8937	4.3635	3.9681	3.7883
pos_3682	(S)-Isowillardiine	metab_2616	yes	down	-	C08289	pos	21381-33-9	421.111	1.04733	2M+Na	C7H9N3O4	0	33.1	HMDB0030376	-	-	-	-	-	Organic acids and derivatives	Carboxylic acids and derivatives	Amino acids, peptides, and analogues	-	2.7967	2.6203	0.8546	0.002832	0.02387	3.8542	3.9927	4.939	5.1958	3.8677	3.8648	3.8892	3.8676	5.446	4.7408	4.5176	5.2418	5.1759	5.3903	5.6233	5.616	5.238	5.3243	5.2573	5.377
pos_1607	Lauroylcarnitine	metab_553	yes	down	-	-	pos	25518-54-1	344.279	5.71688	M+H	C19H37NO4	91.4	0	HMDB0002250;LMFA07070090	-	-	-	-	-	Lipids and lipid-like molecules	Fatty Acyls	Fatty acid esters	-	2.7414	2.674	0.862	0.001742	0.01687	4.647	3.9208	3.6818	4.2358	4.9518	5.379	3.9586	4.1522	4.1326	3.6192	4.1075	4.1651	5.6156	5.6209	4.6908	4.5315	5.4089	4.9012	4.9727	5.0075
neg_3466	Adenosine diphosphate ribose	metab_6202	yes	down	-	C00301	neg	20762-30-5	558.064	0.85645	M-H	C15H23N5O14P2	0	85.8	PW_C000914;HMDB0001178	-	-	map01100;map00230	Metabolism;Metabolism	Global and overview maps;Nucleotide metabolism	Nucleosides, nucleotides, and analogues	Purine nucleotides	Purine nucleotide sugars	Metabolic pathways;Purine metabolism	2.7314	2.1613	0.8792	0.005378	0.03517	4.7379	4.8499	5.6524	5.8503	4.169	4.2939	4.8052	4.4436	6.0882	5.0823	4.8696	5.7994	5.8634	5.6731	6.0766	5.9795	5.8009	5.8807	5.8052	5.9873
neg_2803	6-Keto-PGF1alpha	metab_5539	yes	up	-	C05961	neg	58962-34-8	369.228	5.654	M-H	C20H34O6	36.8	0	LMFA03010001;HMDB0002886	-	-	map00590;map01100	Metabolism;Metabolism	Lipid metabolism;Global and overview maps	Lipids and lipid-like molecules	Fatty Acyls	Eicosanoids	Arachidonic acid metabolism;Metabolic pathways	2.7018	2.1571	1.1917	0.0003698	0.006199	4.2079	3.455	3.0328	3.0885	3.9609	4.373	3.6732	3.9179	3.0737	3.667	4.0732	3.106	3.0359	3.0537	3.0536	3.0623	3.0247	3.0571	3.0493	3.022
pos_3006	P-Hydroxyubenimex	metab_1974	yes	up	-	-	pos	-	289.157	3.83155	M+H-2H2O	C16H24N2O5	0	59.6	HMDB0255924	-	-	-	-	-	Organic acids and derivatives	Peptidomimetics	Hybrid peptides	-	2.6398	2.5043	1.2183	0.01272	0.06465	4.9222	4.4572	3.0719	4.2002	4.8852	5.1899	3.0726	4.805	4.4065	4.4079	4.0136	3.0654	4.3177	3.0544	3.0782	4.3182	3.0408	3.0583	4.0702	3.0391
pos_3873	Eperezolid	metab_2789	yes	up	-	-	pos	-	359.155	0.560333	M+H-2H2O	C18H23FN4O5	0	51.4	HMDB0251836	-	-	-	-	-	Organoheterocyclic compounds	Diazinanes	Piperazines	-	2.6325	2.4052	1.1212	0.0001829	0.003634	5.4588	5.1797	4.9912	4.8325	5.2771	5.3644	4.9728	5.4107	4.6252	4.7425	5.0844	4.8855	4.6664	4.2716	4.2954	4.5396	5.1543	4.8318	4.2878	4.2563
neg_265	Succinic Acid	metab_5376	yes	down	-	C00042	neg	110-15-6	117.018	1.49505	M-H2O-H, M-H	C4H6O4	78.9	0	PW_C000174;HMDB0000254;LMFA01170043;MJDBOTE0000409	Organic acids	Carboxylic acids	map01100;map00630;map00310;map00640;map00920;map00650;map01200;map00620;map00760;map04024;map04727;map00250;map04922;map00360;map00350;map00020;map05230;map00190	Metabolism;Metabolism;Metabolism;Metabolism;Metabolism;Metabolism;Metabolism;Metabolism;Metabolism;Environmental Information Processing;Organismal Systems;Metabolism;Organismal Systems;Metabolism;Metabolism;Metabolism;Human Diseases;Metabolism	Global and overview maps;Carbohydrate metabolism;Amino acid metabolism;Carbohydrate metabolism;Energy metabolism;Carbohydrate metabolism;Global and overview maps;Carbohydrate metabolism;Metabolism of cofactors and vitamins;Signal transduction;Nervous system;Amino acid metabolism;Endocrine system;Amino acid metabolism;Amino acid metabolism;Carbohydrate metabolism;Cancer: overview;Energy metabolism	Organic acids and derivatives	Carboxylic acids and derivatives	Dicarboxylic acids and derivatives	Metabolic pathways;Glyoxylate and dicarboxylate metabolism;Lysine degradation;Propanoate metabolism;Sulfur metabolism;Butanoate metabolism;Carbon metabolism;Pyruvate metabolism;Nicotinate and nicotinamide metabolism;cAMP signaling pathway;GABAergic synapse;Alanine, aspartate and glutamate metabolism;Glucagon signaling pathway;Phenylalanine metabolism;Tyrosine metabolism;Citrate cycle (TCA cycle);…	2.6282	2.1793	0.8969	0.0008952	0.01057	5.1569	5.5871	6.1289	5.7119	5.1834	5.1701	5.93	5.2019	5.2003	5.2917	5.7631	5.4741	5.6805	6.2729	5.8227	5.7453	6.2671	6.6386	6.3005	6.5835
neg_2523	2-hydroxyhexadecanoic acid	metab_5251	yes	down	-	-	neg	16452-52-1	271.228	6.23347	M-H	C16H32O3	54.1	0	HMDB0031057	-	-	-	-	-	Lipids and lipid-like molecules	Fatty Acyls	Fatty acids and conjugates	-	2.6224	2.4242	0.8451	0.001657	0.01576	3.1468	3.4657	3.5119	3.1274	4.117	3.9404	3.1308	3.1475	3.208	3.1502	3.3717	3.2677	3.8184	3.8916	3.6872	3.8246	4.151	3.6607	3.13	4.7243
pos_924	Morph	metab_3613	yes	down	-	C01516	pos	57-27-2	246.145	1.24992	M+NH4	C10H16N2O4	0	41.8	HMDB0254890;HMDB0014440	-	-	map01100;map04080;map00982	Metabolism;Environmental Information Processing;Metabolism	Global and overview maps;Signaling molecules and interaction;Xenobiotics biodegradation and metabolism	Organoheterocyclic compounds	Oxazinanes	Morpholines	Metabolic pathways;Neuroactive ligand-receptor interaction;Drug metabolism - cytochrome P450	2.612	2.5544	0.8517	0.03779	0.1267	2.8682	6.0348	5.8171	6.2074	3.6765	2.4163	5.8161	3.9649	5.4975	5.495	5.9918	5.8039	5.8306	5.8043	5.9571	5.7418	5.8528	5.7937	5.9593	5.8876
pos_3484	Ketorolac	metab_2425	yes	down	-	C07062	pos	74103-06-3;66635-83-4	256.096	1.78048	M+H	C15H13NO3	0	32	PW_C008970;HMDB0014608	-	-	-	-	-	Organic oxygen compounds	Organooxygen compounds	Carbonyl compounds	-	2.6049	2.4035	0.9225	3.858E-9	1.428E-6	4.8917	5.011	5.0494	4.9802	4.8439	4.8541	4.9217	4.7396	4.7829	5.08	4.9276	5.2305	5.409	5.3432	5.2631	5.2861	5.259	5.3724	5.4291	5.3167
neg_1647	Tetradecanedioic acid	metab_4352	yes	up	-	C11002	neg	821-38-5	257.176	5.79827	M-H	C14H26O4	68.9	0	HMDB0000872;LMFA01170018	-	-	-	-	-	Lipids and lipid-like molecules	Fatty Acyls	Fatty acids and conjugates	-	2.5915	2.1358	1.1707	0.0004452	0.006935	4.0928	4.0329	3.2982	4.2287	4.0696	3.953	3.5864	4.3327	4.2497	3.1138	4.148	3.4806	3.4617	3.4898	3.4646	3.7884	3.1113	3.0862	3.0784	3.089
pos_3729	METHACHOLINE	metab_2659	yes	up	-	C07471	pos	55-92-5	160.133	0.8918	M+H	C8H17NO2	47.8	0	HMDB0015654	-	-	-	-	-	Organic nitrogen compounds	Organonitrogen compounds	Quaternary ammonium salts	-	2.5512	2.3633	1.0669	2.229E-8	4.358E-6	6.3795	6.3059	6.5402	6.3293	6.4556	6.341	6.5046	6.4771	6.5213	6.4904	6.2757	6.2961	6.1569	5.9117	6.0527	5.9429	5.8805	6.2414	6.0184	5.9661
neg_887	Asparaginylglutamic acid	metab_7404	yes	up	-	-	neg	20917-58-2	260.089	0.593467	M-H	C9H15N3O6	0	30.5	HMDB0028730	-	-	-	-	-	Organic acids and derivatives	Carboxylic acids and derivatives	Amino acids, peptides, and analogues	-	2.5448	2.5894	1.1597	0.001062	0.01197	3.605	4.7712	4.0122	4.8436	4.1149	3.6565	4.3467	4.3188	4.4312	4.2303	4.6517	4.3373	3.2214	3.8763	4.1707	4.0083	3.2102	3.6613	4.1544	3.2075
pos_3887	L-Serine	metab_2799	yes	up	-	C00065	pos	56-45-1	106.05	0.552933	M+H	C3H7NO3	83.7	0	PW_C000120;HMDB0000187;MJDBOTE0001776	Peptides	Amino acids	map01100;map00564;map04978;map01200;map00920;map01240;map00600;map00270;map02010;map01230;map00970;map04974;map00470;map00260;map04071;map00630;map05230	Metabolism;Metabolism;Organismal Systems;Metabolism;Metabolism;Metabolism;Metabolism;Metabolism;Environmental Information Processing;Metabolism;Genetic Information Processing;Organismal Systems;Metabolism;Metabolism;Environmental Information Processing;Metabolism;Human Diseases	Global and overview maps;Lipid metabolism;Digestive system;Global and overview maps;Energy metabolism;Global and overview maps;Lipid metabolism;Amino acid metabolism;Membrane transport;Global and overview maps;Translation;Digestive system;Metabolism of other amino acids;Amino acid metabolism;Signal transduction;Carbohydrate metabolism;Cancer: overview	Organic acids and derivatives	Carboxylic acids and derivatives	Amino acids, peptides, and analogues	Metabolic pathways;Glycerophospholipid metabolism;Mineral absorption;Carbon metabolism;Sulfur metabolism;Biosynthesis of cofactors;Sphingolipid metabolism;Cysteine and methionine metabolism;ABC transporters;Biosynthesis of amino acids;Aminoacyl-tRNA biosynthesis;Protein digestion and absorption;D-Amino acid metabolism;Glycine, serine and threonine metabolism;Sphingolipid signaling pathway;Glyoxyl…	2.5086	2.3135	1.1269	0.0002494	0.004478	4.3742	4.741	4.3595	4.7676	4.2022	4.4375	4.6072	4.6015	4.2495	4.51	4.7315	4.2285	3.5002	4.4266	4.1271	4.0206	3.7425	4.2344	3.9653	3.5524
neg_359	Aspartic Acid	metab_7507	yes	up	-	C00049	neg	1783-96-6;617-45-8;56-84-8	132.029	0.553833	M-H2O-H, M-H	C4H7NO4	88.9	0	HMDB0006483;HMDB0000191;MJDBOTE0000530	Peptides;Hormones and transmitters	Amino acids;Neurotransmitters	map01100;map00220;map01200;map00770;map00260;map01240;map01210;map00270;map02010;map00470;map01230;map00760;map04080;map00250;map04974;map00970;map00340;map05230;map00410	Metabolism;Metabolism;Metabolism;Metabolism;Metabolism;Metabolism;Metabolism;Metabolism;Environmental Information Processing;Metabolism;Metabolism;Metabolism;Environmental Information Processing;Metabolism;Organismal Systems;Genetic Information Processing;Metabolism;Human Diseases;Metabolism	Global and overview maps;Amino acid metabolism;Global and overview maps;Metabolism of cofactors and vitamins;Amino acid metabolism;Global and overview maps;Global and overview maps;Amino acid metabolism;Membrane transport;Metabolism of other amino acids;Global and overview maps;Metabolism of cofactors and vitamins;Signaling molecules and interaction;Amino acid metabolism;Digestive system;Translat…	Organic acids and derivatives	Carboxylic acids and derivatives	Amino acids, peptides, and analogues	Metabolic pathways;Arginine biosynthesis;Carbon metabolism;Pantothenate and CoA biosynthesis;Glycine, serine and threonine metabolism;Biosynthesis of cofactors;2-Oxocarboxylic acid metabolism;Cysteine and methionine metabolism;ABC transporters;D-Amino acid metabolism;Biosynthesis of amino acids;Nicotinate and nicotinamide metabolism;Neuroactive ligand-receptor interaction;Alanine, aspartate and g…	2.5037	2.0156	1.125	0.001921	0.01681	5.0148	5.0435	4.9713	4.6467	5.2276	5.4525	4.9771	4.9369	4.5831	4.9161	4.9787	4.742	4.3229	5.1053	4.644	4.7434	4.5071	4.6964	4.1048	4.0682
neg_3806	Histidinyl-Proline	metab_6507	yes	down	-	-	neg	20930-58-9	297.12	0.545883	M+FA-H	C11H16N4O3	0	37.9	HMDB0028893;HMDB0304781	-	-	-	-	-	Organic acids and derivatives	Carboxylic acids and derivatives	Amino acids, peptides, and analogues	-	2.4572	1.9821	0.8479	0.02371	0.09398	3.9321	4.4747	4.113	4.0532	3.5225	1.9466	4.449	3.758	3.6876	4.2882	4.47	3.9543	4.6941	5.5512	5.6925	4.4545	4.1763	4.9792	4.294	3.4974
neg_114	D-Glycerate 2-phosphate	metab_3830	yes	down	-	C00631	neg	3443-57-0	184.985	0.656933	M-H, M+Na-2H, M+K-2H	C3H7O7P	52.1	0	HMDB0003391	-	-	map01100;map00630;map00561;map01200;map01230;map00010;map04922;map00260;map05230;map00030	Metabolism;Metabolism;Metabolism;Metabolism;Metabolism;Metabolism;Organismal Systems;Metabolism;Human Diseases;Metabolism	Global and overview maps;Carbohydrate metabolism;Lipid metabolism;Global and overview maps;Global and overview maps;Carbohydrate metabolism;Endocrine system;Amino acid metabolism;Cancer: overview;Carbohydrate metabolism	Organic oxygen compounds	Organooxygen compounds	Carbohydrates and carbohydrate conjugates	Metabolic pathways;Glyoxylate and dicarboxylate metabolism;Glycerolipid metabolism;Carbon metabolism;Biosynthesis of amino acids;Glycolysis / Gluconeogenesis;Glucagon signaling pathway;Glycine, serine and threonine metabolism;Central carbon metabolism in cancer;Pentose phosphate pathway	2.4347	2.1725	0.8498	0.01951	0.08237	3.6277	4.7045	5.8829	4.9425	4.1625	4.112	5.6351	3.6055	3.8217	3.5736	5.0735	5.3657	5.1021	5.3861	5.7705	3.7919	5.809	5.7284	5.1922	5.8973
neg_932	Diethyl Hydrogen Phosphate	metab_7445	yes	down	-	C06608	neg	598-02-7	199.037	0.641267	M+FA-H	C4H11O4P	53.9	0	HMDB0012209	-	-	-	-	-	Organic acids and derivatives	Organic phosphoric acids and derivatives	Phosphate esters	-	2.4185	2.4897	0.8665	0.002664	0.02094	3.4976	3.381	2.855	3.1872	3.6472	3.6059	3.4668	3.7023	3.8372	3.4104	3.3603	3.4122	4.5129	4.2389	3.3383	3.8696	3.8698	3.8922	4.2068	3.0299
neg_3140	N(2)-phenylacetyl-L-glutaminate	metab_5890	yes	up	-	C05597	neg	-	309.11	2.28927	M+FA-H	C13H16N2O4	0	53	HMDB0062645	-	-	-	-	-	Organic acids and derivatives	Carboxylic acids and derivatives	Amino acids, peptides, and analogues	-	2.3744	2.232	1.1179	0.001646	0.01576	4.3916	5.1709	4.4226	5.2544	4.5813	4.8895	4.7633	4.3219	4.4297	4.5558	5.075	4.9243	3.9053	4.461	4.6774	4.4458	3.7958	4.4393	4.7728	3.9816
pos_3928	Spermine	metab_2838	yes	down	-	C00750	pos	71-44-3	203.223	0.5229	M+H	C10H26N4	67.3	0	HMDB0001256;PW_C000970	-	-	map01100;map00480;map00770;map01240;map00330;map04976;map00410	Metabolism;Metabolism;Metabolism;Metabolism;Metabolism;Organismal Systems;Metabolism	Global and overview maps;Metabolism of other amino acids;Metabolism of cofactors and vitamins;Global and overview maps;Amino acid metabolism;Digestive system;Metabolism of other amino acids	Organic nitrogen compounds	Organonitrogen compounds	Amines	Metabolic pathways;Glutathione metabolism;Pantothenate and CoA biosynthesis;Biosynthesis of cofactors;Arginine and proline metabolism;Bile secretion;beta-Alanine metabolism	2.3469	2.2577	0.8706	0.02228	0.09124	3.371	4.9234	5.1652	5.1464	4.0571	3.2756	4.6412	3.4428	4.371	4.5679	4.8072	5.0858	5.045	5.1739	5.2649	5.2818	5.314	5.0202	5.2502	5.2993
pos_1459	PG(TXB2/i-16:0)	metab_412	yes	up	-	-	pos	-	430.254	3.92518	M+H+Na	C42H77O14P	0	62.9	HMDB0271503	-	-	-	-	-	Not Available	Not Available	Not Available	-	2.3433	2.2746	1.1766	0.01999	0.08514	3.2865	5.6342	3.3207	5.4867	3.3	3.7585	4.3211	3.8703	4.3158	4.2425	5.2604	4.3002	3.7597	3.3032	3.8846	3.8593	3.2896	3.3071	4.1875	3.6402
neg_3613	ADP-ribose	metab_6335	yes	down	-	C00301	neg	20762-30-5	558.064	0.633283	M-H	C15H23N5O14P2	88	0	HMDB0001178	-	-	map01100;map00230	Metabolism;Metabolism	Global and overview maps;Nucleotide metabolism	Nucleosides, nucleotides, and analogues	Purine nucleotides	Purine nucleotide sugars	Metabolic pathways;Purine metabolism	2.3232	1.824	0.9126	0.006681	0.03992	4.7669	5.0352	5.7018	5.8526	4.8242	4.7745	5.113	4.9956	6.0562	5.3039	5.2081	5.7984	5.8806	5.7251	6.0817	6.0038	5.827	5.9109	5.8315	6.0201
neg_3235	2-Hydroxyadenine	metab_5982	yes	up	-	-	neg	3373-53-3	150.041	1.88075	M-H	C5H5N5O	0	48.8	HMDB0000403	-	-	-	-	-	Organoheterocyclic compounds	Imidazopyrimidines	Purines and purine derivatives	-	2.3039	1.8982	1.1386	0.0005205	0.007522	3.4661	3.7783	3.5239	3.1118	3.3969	3.8384	3.6614	3.4051	3.5758	3.5556	3.4788	3.407	3.2435	2.9599	3.1996	2.614	3.4609	3.3748	3.1474	2.6013
neg_1749	5-Hydroxyfluvastatin	metab_4448	yes	up	-	-	neg	-	472.176	6.02847	M+FA-H	C24H26FNO5	0	49.5	HMDB0014039	-	-	-	-	-	Organoheterocyclic compounds	Pyrroles	Substituted pyrroles	-	2.2936	1.89	1.1188	0.00541	0.0353	5.4092	4.9072	4.6773	4.8016	5.3213	5.3435	4.8237	5.0413	4.8548	4.9688	5.0397	4.49	4.9472	4.868	4.5829	4.5227	3.5553	4.0374	3.6753	4.5213
pos_1772	Octadecanamide	metab_721	yes	down	-	C13846	pos	124-26-5	266.284	6.10723	M+H-H2O	C18H37NO	0	32.3	HMDB0034146;LMFA08010003	-	-	-	-	-	Organic acids and derivatives	Carboximidic acids and derivatives	Carboximidic acids	-	2.288	2.1346	0.8783	0.009306	0.053	3.8987	4.4975	4.2766	4.8041	3.4183	3.4154	3.9853	3.5104	4.5563	3.5738	4.4406	4.1916	4.9688	4.5262	4.3498	4.8863	5.0714	3.9925	4.9423	4.8986
pos_3286	Candicine	metab_2232	yes	up	-	C10575	pos	6656-13-9	244.154	2.37287	M+ACN+Na	C11H18NO+	0	40.2	HMDB0303388	-	-	-	-	-	Benzenoids	Benzene and substituted derivatives	Phenethylamines	-	2.2848	2.0782	1.0768	0.0006608	0.008251	6.2237	6.2914	5.9179	6.3987	6.3716	5.9776	5.8013	6.2697	6.0848	5.8182	6.1847	6.0383	5.528	5.2378	6.4802	5.549	5.7651	5.5321	5.8096	5.3216
pos_2804	MG(i-15:0/0:0/0:0)	metab_1778	yes	up	-	-	pos	-	334.294	5.71688	M+NH4	C18H36O4	0	34.3	HMDB0072878	-	-	-	-	-	Lipids and lipid-like molecules	Glycerolipids	Monoradylglycerols	-	2.2675	2.1088	1.0669	4.202E-9	1.428E-6	5.016	5.0016	5.0825	5.1937	4.9194	4.8997	4.974	4.9905	4.9033	4.9333	5.0559	5.1005	4.6733	4.6764	4.7783	4.7672	4.7524	4.6841	4.5775	4.6143
neg_1568	5'-o-Methylthymidine	metab_4274	yes	down	-	-	neg	-	277.082	5.63648	M+Na-2H	C11H16N2O5	0	69.8	HMDB0246885	-	-	-	-	-	Nucleosides, nucleotides, and analogues	Pyrimidine nucleosides	Pyrimidine 2''-deoxyribonucleosides	-	2.2666	1.9268	0.85	0.01176	0.05847	2.8203	2.8241	2.8121	2.8009	2.8324	2.8579	2.8299	2.821	2.8279	2.8237	2.8215	2.8005	3.2012	3.1327	3.5743	4.1902	3.1588	2.8113	2.8035	2.7762
neg_1066	Dehydroascorbic Acid	metab_7510	yes	up	-	C05422	neg	490-83-5	173.008	1.10003	M-H	C6H6O6	44.5	0	HMDB0001264;PW_C000977	-	-	map01100;map00480;map00053	Metabolism;Metabolism;Metabolism	Global and overview maps;Metabolism of other amino acids;Carbohydrate metabolism	Organoheterocyclic compounds	Lactones	Gamma butyrolactones	Metabolic pathways;Glutathione metabolism;Ascorbate and aldarate metabolism	2.2568	1.8887	1.1112	0.00534	0.03517	5.2594	4.9149	4.3116	4.8054	5.2953	5.3631	5.1789	5.1486	4.9872	4.9865	4.8536	4.7504	4.6897	4.8684	4.6715	4.9038	4.3645	4.901	4.6002	4.3226
neg_1028	Ozolinone	metab_3732	yes	down	-	-	neg	-	291.057	0.95095	M+Cl	C11H16N2O3S	0	59.7	HMDB0256028	-	-	-	-	-	Organic acids and derivatives	Carboxylic acids and derivatives	Amino acids, peptides, and analogues	-	2.213	2.0423	0.8895	0.02794	0.105	3.3165	5.0724	5.2611	5.2112	3.496	3.3541	5.1923	3.6988	4.9999	5.0512	5.142	5.1861	5.1733	5.1468	5.1437	5.1665	5.18	5.1427	5.2049	5.1596
pos_1120	Ser Leu	metab_112	yes	down	-	-	pos	-	219.134	1.96717	M+H	C9H18N2O4	86.1	0	-	-	-	-	-	-	-	-	-	-	2.2089	2.2034	0.9004	0.03723	0.126	4.6949	5.8902	6.3538	6.1257	4.8236	3.1658	6.2474	5.1147	5.9327	5.9839	5.967	6.0925	6.2432	6.0886	6.1106	5.927	6.3	5.9902	6.2038	6.2984
pos_3028	L-Hexanoylcarnitine	metab_1997	yes	down	-	-	pos	22671-29-0	260.185	3.7067	M+H	C13H25NO4	96	0	HMDB0000756	-	-	-	-	-	Lipids and lipid-like molecules	Fatty Acyls	Fatty acid esters	-	2.1691	2.191	0.943	0.0004536	0.006578	6.4625	6.5653	5.7017	6.3705	6.7658	6.7041	6.3744	6.354	6.4693	6.278	6.561	6.1728	6.899	6.6634	6.723	6.7988	7.0193	6.942	6.8361	6.6415
pos_857	Adenine	metab_3552	yes	down	-	C00147	pos	73-24-5	136.062	0.930683	M+H	C5H5N5	74.4	0	PW_C000024;HMDB0000034;MJDBOTE0000759	Nucleic acids	Bases	map01100;map01232;map00230	Metabolism;Metabolism;Metabolism	Global and overview maps;Global and overview maps;Nucleotide metabolism	Organoheterocyclic compounds	Imidazopyrimidines	Purines and purine derivatives	Metabolic pathways;Nucleotide metabolism;Purine metabolism	2.1641	2.1423	0.9079	0.0003639	0.005653	3.8871	3.6399	3.8803	3.8843	4.0912	4.1675	3.6898	3.7073	4.0238	4.0087	3.5768	3.811	4.1503	4.4044	4.5313	4.3999	4.2642	4.4456	4.2241	4.0022
neg_1857	PE(16:0/18:1(11Z))	metab_4551	yes	down	-	C00350	neg	-	698.512	6.64795	M-H2O-H	C39H76NO8P	0	38.7	LMGP02010010;HMDB0008926;PW_C004974	Lipids	Phospholipids	map01100;map00564;map00563;map04136;map05167;map04723;map04140	Metabolism;Metabolism;Metabolism;Cellular Processes;Human Diseases;Organismal Systems;Cellular Processes	Global and overview maps;Lipid metabolism;Glycan biosynthesis and metabolism;Transport and catabolism;Infectious disease: viral;Nervous system;Transport and catabolism	Lipids and lipid-like molecules	Glycerophospholipids	Glycerophosphoethanolamines	Metabolic pathways;Glycerophospholipid metabolism;Glycosylphosphatidylinositol (GPI)-anchor biosynthesis;Autophagy - other;Kaposi sarcoma-associated herpesvirus infection;Retrograde endocannabinoid signaling;Autophagy - animal	2.1561	2.2353	0.94	6.688E-5	0.002103	5.5766	5.2273	5.0295	5.1205	5.5121	5.6604	5.3266	5.7136	5.4065	5.247	5.4218	5.4694	5.5561	5.7274	5.9154	5.791	5.7781	5.618	5.6281	5.5717
neg_1078	Hibifolin	metab_3775	yes	up	-	-	neg	-	539.067	1.13965	M+FA-H	C21H18O14	0	60.1	HMDB0253170	-	-	-	-	-	Phenylpropanoids and polyketides	Flavonoids	Flavonoid glycosides	-	2.1554	1.9151	1.1523	0.04242	0.134	5.2956	5.025	4.2109	4.7261	5.0493	3.0082	5.1534	5.4244	4.9865	4.7272	4.9718	4.8171	4.9215	5.2682	4.2259	4.7251	4.5777	4.4937	3.3881	3.422
pos_1134	Threonylleucine	metab_125	yes	down	-	-	pos	50299-12-2	233.149	2.04495	M+H	C10H20N2O4	0	67.8	HMDB0029065	-	-	-	-	-	Organic acids and derivatives	Carboxylic acids and derivatives	Amino acids, peptides, and analogues	-	2.1421	2.0615	0.9132	0.02121	0.08829	4.6456	6.075	6.0752	6.1486	4.7187	4.0153	6.1044	5.2111	5.7047	5.9874	6.0453	5.9509	6.1356	6.0133	6.1115	5.9373	6.1086	6.0139	6.1643	6.0363
neg_1450	4-Diphenylacetoxy-n-methylpiperidine	metab_4153	yes	up	-	-	neg	-	330.149	3.90332	M+Na-2H	C20H23NO2	0	34.7	HMDB0246413	-	-	-	-	-	Benzenoids	Benzene and substituted derivatives	Diphenylmethanes	-	2.1386	1.795	1.1589	0.01985	0.08338	4.592	4.344	3.5479	4.1234	4.4348	3.8988	2.9237	4.3156	4.4438	4.5306	4.3289	3.9531	4.4593	2.9138	2.9137	4.1676	2.8848	3.9151	4.0389	3.1531
pos_3916	2-Amino-4-[carbamimidoyl(methyl)amino]butanoic acid	metab_2828	yes	up	-	-	pos	-	175.119	0.530583	M+H	C6H14N4O2	0	48.7	HMDB0255374	-	-	-	-	-	Organic acids and derivatives	Carboxylic acids and derivatives	Amino acids, peptides, and analogues	-	2.1378	1.9637	1.0483	2.367E-8	4.358E-6	6.1437	6.3568	6.1154	6.3634	6.1943	6.141	6.2197	6.1905	6.1742	6.163	6.2996	6.1444	5.7972	5.8289	5.9212	6.014	5.8856	6.0365	5.9708	5.8685
neg_3670	N-Acetylneuraminic Acid	metab_7523	yes	up	-	C00270	neg	21646-00-4;19342-33-7;131-48-6	308.098	0.609433	M-H	C11H19NO9	38	0	HMDB0000773;PW_C000155;HMDB0000230;HMDB0246275;MJDBOTE0001105	Carbohydrates	Monosaccharides	map01100;map00520;map01250	Metabolism;Metabolism;Metabolism	Global and overview maps;Carbohydrate metabolism;Global and overview maps	Organic oxygen compounds	Organooxygen compounds	Carbohydrates and carbohydrate conjugates	Metabolic pathways;Amino sugar and nucleotide sugar metabolism;Biosynthesis of nucleotide sugars	2.1085	1.8682	1.0604	8.505E-6	0.0004604	5.1552	5.224	5.2911	5.2153	5.2596	5.2858	5.315	5.0955	5.1342	5.1696	5.212	5.1932	5.0646	4.7127	4.7456	4.7226	4.9898	5.1022	5.038	5.0028
neg_446	Lappaol A	metab_6956	yes	down	-	C17684	neg	62333-08-8	581.205	6.03607	M-H, M+FA-H	C30H32O9	0	37.6	HMDB0301812	-	-	-	-	-	Phenylpropanoids and polyketides	2-arylbenzofuran flavonoids	Not Available	-	2.1062	1.6896	0.9085	0.02026	0.08375	4.4575	4.8988	4.7566	5.2576	4.5318	3.718	4.7389	4.4191	5.105	4.7589	4.9142	4.94	5.6241	5.2372	5.0014	5.3277	5.551	4.8802	5.4575	5.4367
pos_3171	4-Bis(2-hydroxyethyl)amino-L-phenylalanine	metab_2130	yes	down	-	-	pos	-	233.128	2.8486	M+H-2H2O	C13H20N2O4	0	55.6	HMDB0247322	-	-	-	-	-	Organic acids and derivatives	Carboxylic acids and derivatives	Amino acids, peptides, and analogues	-	2.1015	2.0137	0.9414	2.971E-6	0.0001818	4.8913	4.8329	4.5756	4.8822	4.9764	4.9431	4.6319	4.7289	4.7292	4.949	4.7819	5.0712	5.1795	5.2596	5.1224	5.1482	5.0371	5.1554	5.2778	5.0156
pos_3922	6-(4-carboxy-2,6-dihydroxyphenoxy)-3,4,5-trihydroxyoxane-2-carboxylic acid	metab_2834	yes	down	-	-	pos	-	347.059	0.5229	M+H	C13H14O11	0	40.7	HMDB0126636	-	-	-	-	-	Organic oxygen compounds	Organooxygen compounds	Carbohydrates and carbohydrate conjugates	-	2.0848	1.9436	0.9155	0.007754	0.0466	4.3104	5.0615	4.9596	5.0002	4.199	3.5098	5.0158	4.4661	5.1154	5.0067	5.1663	5.1405	5.2431	5.2255	5.2791	5.196	5.2017	5.1444	5.2563	5.172
pos_796	Dihydro-3-hydroxy-4,4-dimethyl-2(3H)-Furanone	metab_3499	yes	up	-	-	pos	-	148.097	0.650983	M+NH4	C6H10O3	0	34.9	-	-	-	-	-	-	-	-	-	-	2.0799	1.8722	1.0927	0.003517	0.02723	4.9242	4.6254	4.807	4.3646	4.9096	4.8853	4.5029	4.8032	4.8012	4.5084	4.5843	4.8756	3.5446	4.2968	4.5802	4.5563	4.3201	4.5776	4.791	3.9934
pos_456	N-Arachidonoyl Phenylalanine	metab_3146	yes	down	-	-	pos	-	452.313	6.16192	M+H, M+Na	C29H41NO3	0	55.4	HMDB0242001	-	-	-	-	-	Organic acids and derivatives	Carboxylic acids and derivatives	Amino acids, peptides, and analogues	-	2.0665	1.8975	0.9369	0.001015	0.01154	5.5706	5.5246	5.6501	5.7677	5.3997	5.4741	5.5605	5.4611	5.8475	5.4833	5.5794	5.4643	6.4564	5.6236	5.7332	6.0125	6.3487	5.6439	5.9017	6.0945
pos_1373	Riboflavin	metab_3706	yes	up	-	C00255	pos	83-88-5;146-17-8	377.145	3.19208	M+H	C17H20N4O6	85.2	0	PW_C000165;HMDB0000244;HMDB0247501;HMDB0001520;MJDBOTE0000812	Vitamins and cofactors	Vitamins	map01100;map01240;map02010;map04977;map00740	Metabolism;Metabolism;Environmental Information Processing;Organismal Systems;Metabolism	Global and overview maps;Global and overview maps;Membrane transport;Digestive system;Metabolism of cofactors and vitamins	Organoheterocyclic compounds	Pteridines and derivatives	Alloxazines and isoalloxazines	Metabolic pathways;Biosynthesis of cofactors;ABC transporters;Vitamin digestion and absorption;Riboflavin metabolism	2.0663	1.8856	1.1163	0.004948	0.03411	3.9263	4.0483	3.9613	4.2873	4.111	4.5552	3.8546	4.0731	4.1503	3.9785	4.0415	3.2857	4.064	3.3663	3.2985	3.7555	3.9997	3.3404	3.4403	3.2594
pos_899	N-Methylphenylalanyl-prolyl-arginine	metab_3591	yes	down	-	-	pos	-	239.113	1.11733	M+2Na	C21H32N6O4	0	32.1	HMDB0255190	-	-	-	-	-	Organic acids and derivatives	Carboxylic acids and derivatives	Amino acids, peptides, and analogues	-	2.0656	1.9225	0.9297	0.0002594	0.004561	4.4478	4.7034	4.5066	4.7649	4.1177	4.7538	4.091	4.6331	4.6737	4.637	4.6497	4.6023	4.7597	5.1515	4.9823	5.0108	5.0689	4.6291	4.8607	4.7327
pos_3819	4-Guanidinobutanoic Acid	metab_2742	yes	down	-	C01035	pos	500-65-2;463-00-3	146.092	0.6357	M+H	C5H11N3O2	62.3	0	HMDB0003464;HMDB0031842;MJDBOTE0001114	-	-	map01100;map00330	Metabolism;Metabolism	Global and overview maps;Amino acid metabolism	Organic acids and derivatives	Carboxylic acids and derivatives	Amino acids, peptides, and analogues	Metabolic pathways;Arginine and proline metabolism	2.0582	1.9984	0.9037	0.01076	0.05793	3.6143	4.3588	4.8319	4.6159	3.6277	3.6248	4.544	3.6277	4.6224	4.3007	4.5295	4.733	4.7426	4.6554	4.8043	4.521	4.707	4.6369	4.6559	4.9632
pos_3713	Cytidine	metab_2645	yes	up	-	C00475	pos	65-46-3	244.092	0.930683	M+H	C9H13N3O5	72.3	0	HMDB0248553;HMDB0000089;PW_C000061;MJDBOTE0000789	Nucleic acids	Nucleosides	map00240;map01100;map02010;map01232	Metabolism;Metabolism;Environmental Information Processing;Metabolism	Nucleotide metabolism;Global and overview maps;Membrane transport;Global and overview maps	Nucleosides, nucleotides, and analogues	Pyrimidine nucleosides	Not Available	Pyrimidine metabolism;Metabolic pathways;ABC transporters;Nucleotide metabolism	2.0536	1.9147	1.0782	0.001514	0.01549	5.4928	5.2482	5.1209	5.1045	5.5558	5.7715	5.338	4.9847	4.8267	5.075	5.2671	5.0604	4.9272	5.0176	4.9732	4.6113	4.8523	4.7767	4.7894	4.5449
pos_870	2-Guanidinobutanoic acid	metab_3566	yes	down	-	-	pos	-	146.092	0.95405	M+H	C5H11N3O2	0	34.2	HMDB0245137	-	-	-	-	-	Organic acids and derivatives	Carboxylic acids and derivatives	Amino acids, peptides, and analogues	-	2.0526	2.0039	0.9077	0.01872	0.08246	3.9801	4.9653	5.2688	5.1897	4.1358	3.3452	5.0826	4.1999	4.9291	5.0331	5.0578	5.116	5.1971	5.1221	5.1136	5.0892	5.2627	5.0874	5.2158	5.3129
neg_1600	(11E,15Z)-9,10,13-Trihydroxy-11,15-octadecadienoic acid	metab_4307	yes	down	-	-	neg	-	327.218	5.72647	M-H	C18H32O5	37.5	0	-	-	-	-	-	-	-	-	-	-	2.049	1.925	0.8816	0.01729	0.07757	3.8553	3.4571	3.276	3.0553	3.0868	3.5957	3.0586	3.2677	3.3392	3.2308	3.2121	3.5169	3.8413	4.3081	3.2214	4.142	3.7687	3.5148	3.1541	3.1048
pos_483	PE(18:3(6Z,9Z,12Z)/P-18:0)	metab_3175	yes	down	-	C00350	pos	-	748.523	6.84167	M+H, M+Na	C41H76NO7P	0	79.5	HMDB0009148	Lipids	Phospholipids	map01100;map00564;map00563;map04136;map05167;map04723;map04140	Metabolism;Metabolism;Metabolism;Cellular Processes;Human Diseases;Organismal Systems;Cellular Processes	Global and overview maps;Lipid metabolism;Glycan biosynthesis and metabolism;Transport and catabolism;Infectious disease: viral;Nervous system;Transport and catabolism	Lipids and lipid-like molecules	Glycerophospholipids	Glycerophosphoethanolamines	Metabolic pathways;Glycerophospholipid metabolism;Glycosylphosphatidylinositol (GPI)-anchor biosynthesis;Autophagy - other;Kaposi sarcoma-associated herpesvirus infection;Retrograde endocannabinoid signaling;Autophagy - animal	2.0485	1.9467	0.937	0.001321	0.01403	5.573	5.3834	5.5743	5.1336	5.5115	5.8333	4.9844	5.5016	5.0237	5.4661	5.4963	5.2555	5.8569	5.9585	5.7042	5.8163	5.6695	5.7976	5.14	5.6693
neg_915	Gamma-Glutamylglutamine	metab_7429	yes	up	-	C05283	neg	1466-50-8;10148-81-9	274.104	0.6253	M-H	C10H17N3O6	72.5	0	HMDB0011738;HMDB0029147	-	-	-	-	-	Organic acids and derivatives	Carboxylic acids and derivatives	Amino acids, peptides, and analogues	-	2.0479	2.0125	1.0826	0.0008435	0.01024	4.3683	5.1676	4.445	5.2173	4.4989	4.7344	4.7879	4.5143	4.6018	4.5657	5.0674	4.7989	4.1993	4.4035	4.5996	4.393	4.1725	4.3513	4.6145	4.2596
pos_816	6-(5-carboxy-2,3-dihydroxyphenoxy)-3,4,5-trihydroxyoxane-2-carboxylic acid	metab_3517	yes	down	-	-	pos	-	347.059	0.705317	M+H	C13H14O11	0	39.9	HMDB0126637	-	-	-	-	-	Phenylpropanoids and polyketides	Tannins	Hydrolyzable tannins	-	2.0446	1.9138	0.9228	0.007522	0.04602	4.7223	5.4748	5.1842	5.469	4.2436	4.0318	5.2216	4.8447	5.2674	5.3781	5.4311	5.3645	5.4651	5.5726	5.6265	5.5854	5.481	5.4562	5.5444	5.4667
pos_1266	4-Hydroxy-4-(3-pyridyl)-butanoic acid	metab_244	yes	up	-	C19579	pos	15569-97-8	401.113	2.55992	2M+K	C9H11NO3	0	61.3	HMDB0001119	-	-	map05204;map00980	Human Diseases;Metabolism	Cancer: overview;Xenobiotics biodegradation and metabolism	Organoheterocyclic compounds	Pyridines and derivatives	Not Available	Chemical carcinogenesis - DNA adducts;Metabolism of xenobiotics by cytochrome P450	2.0387	1.9449	1.1349	0.02526	0.0987	5.1296	3.6596	3.6619	3.6607	5.1076	4.9997	3.6626	5.1547	3.6424	3.6558	3.6695	3.6555	3.6429	3.6444	3.6683	3.6374	3.6308	3.6483	3.6607	3.6291
pos_3035	Enterodiol	metab_2004	yes	down	-	C18166	pos	80226-00-2	341.116	3.66762	M+K	C18H22O4	0	44.8	HMDB0005056	-	-	-	-	-	Lignans, neolignans and related compounds	Dibenzylbutane lignans	Dibenzylbutanediol lignans	-	2.0363	1.8895	0.8718	0.01381	0.06853	3.0412	3.0731	3.7341	3.0763	3.0546	3.0518	3.0761	3.0546	3.0559	3.0694	3.083	3.069	3.3961	4.317	4.689	3.0509	3.0443	3.8219	3.4438	3.1382
neg_1277	Benzenebutanoic acid, alpha-(acetylamino)-2-amino-gamma-oxo-	metab_3969	yes	up	-	-	neg	-	295.093	2.27328	M+FA-H	C12H14N2O4	0	43	HMDB0245586	-	-	-	-	-	Organic acids and derivatives	Carboxylic acids and derivatives	Amino acids, peptides, and analogues	-	2.0306	2.4952	1.1362	0.03167	0.1133	4.2076	5.0561	4.3123	5.0932	4.1826	2.838	4.5908	4.4161	4.6041	4.6108	4.87	4.6917	2.983	4.1531	4.3877	4.4206	3.6346	4.1201	4.5144	3.8192
pos_3372	Glu Ile	metab_2319	yes	up	-	-	pos	-	261.144	2.0684	M+H	C11H20N2O5	59.8	0	-	-	-	-	-	-	-	-	-	-	2.0097	1.9118	1.1153	0.01481	0.07147	3.9952	4.7357	4.1472	4.6823	4.1799	3.277	4.4512	4.1911	4.2751	4.2698	4.5523	4.4362	3.2936	4.2464	4.1433	4.1711	3.4695	4.066	4.3881	3.6483
pos_3539	4-Hydroxy-3-methyl-2-(2-propynyl)-2-cyclopentene-1-one	metab_2483	yes	down	-	-	pos	-	192.102	1.68685	M+ACN+H	C9H10O2	0	39	HMDB0246651	-	-	-	-	-	Organic oxygen compounds	Organooxygen compounds	Alcohols and polyols	-	1.9922	1.8181	0.9405	6.005E-6	0.0003167	4.2199	4.2406	4.2446	4.2959	4.3729	4.2675	4.2233	4.2437	4.3357	4.5053	4.2704	4.7105	4.5861	4.6162	4.4437	4.6579	4.6054	4.6389	4.7098	4.5677
neg_3889	Beta-Alanyl-L-Lysine	metab_6585	yes	up	-	C05341	neg	-	216.135	0.517783	M-H	C9H19N3O3	32	0	HMDB0060442	-	-	map01100;map00410	Metabolism;Metabolism	Global and overview maps;Metabolism of other amino acids	Organic acids and derivatives	Peptidomimetics	Hybrid peptides	Metabolic pathways;beta-Alanine metabolism	1.9844	1.552	1.0767	0.001737	0.0163	4.9696	4.4157	4.6174	4.3914	4.8977	4.9498	5.0763	4.8143	4.8015	4.5562	4.458	4.14	4.5693	4.1296	4.432	4.2323	4.0762	4.4556	4.3944	4.231
pos_1084	Phenethylamine	metab_78	yes	up	-	C05332	pos	64-04-0	122.096	1.90522	M+H	C8H11N	37.4	0	HMDB0012275;MJDBOTE0000720	Peptides	Amines	map01100;map00360	Metabolism;Metabolism	Global and overview maps;Amino acid metabolism	Benzenoids	Benzene and substituted derivatives	Phenethylamines	Metabolic pathways;Phenylalanine metabolism	1.9707	1.8416	1.0583	2.054E-7	2.513E-5	4.6111	4.5939	4.5979	4.5847	4.7557	4.5024	4.4636	4.4658	4.5794	4.6692	4.4635	4.8198	4.3558	4.3242	4.3008	4.3408	4.2785	4.3897	4.3365	4.3224
pos_1328	Difelikefalin	metab_297	yes	up	-	-	pos	-	351.7	2.91887	M+H+Na	C36H53N7O6	0	44.7	HMDB0304836	-	-	-	-	-	Organic acids and derivatives	Carboxylic acids and derivatives	Amino acids, peptides, and analogues	-	1.9687	1.9565	1.1513	0.04452	0.1394	3.2285	5.1961	3.2627	5.03	3.242	3.2391	3.9613	3.2419	4.0724	3.3707	4.9204	3.9742	3.2437	3.2452	3.4031	3.2383	3.2316	3.2491	4.3304	3.23
neg_2618	16-Hydroxyhexadecanoic acid	metab_5345	yes	down	-	C18218	neg	506-13-8	271.228	5.96555	M-H	C16H32O3	0	44.2	HMDB0006294	-	-	map01100	Metabolism	Global and overview maps	Lipids and lipid-like molecules	Fatty Acyls	Fatty acids and conjugates	Metabolic pathways	1.9681	1.75	0.9184	0.004031	0.0285	4.1432	3.9024	4.1301	4.0189	4.3354	4.2055	3.9333	4.1682	4.1234	4.1079	4.2387	4.2732	4.5224	4.3316	4.0253	4.3768	4.7734	4.341	3.793	4.9468
pos_2751	12-Hydroxyheptadecanoylcarnitine	metab_1722	yes	up	-	-	pos	-	412.341	5.77927	M+H-H2O	C24H47NO5	0	58.4	HMDB0241515	-	-	-	-	-	Lipids and lipid-like molecules	Fatty Acyls	Fatty acid esters	-	1.9641	1.9585	1.1364	0.03682	0.1251	4.437	3.7506	3.87	3.955	4.8328	5.03	3.8185	3.9512	4.0314	3.6861	4.4864	3.7494	3.7664	3.8113	3.8564	4.7592	2.9932	4.0407	3.0231	2.9916
neg_2575	6-Hydroxyfluvastatin	metab_5304	yes	up	-	-	neg	-	426.171	6.05067	M-H	C24H26FNO5	0	50.9	HMDB0014037	-	-	-	-	-	Organoheterocyclic compounds	Pyrroles	Substituted pyrroles	-	1.9475	1.606	1.071	0.001334	0.01364	5.2094	5.1683	4.9614	4.9874	5.3067	5.444	4.9221	5.3147	5.187	5.0643	5.2577	4.8826	4.7287	5.0465	4.8852	4.7659	4.5397	4.5293	4.5248	5.0083
neg_2736	Cyclohexanecarboxylic acid	metab_5469	yes	up	-	C09822	neg	98-89-5	255.16	5.77428	2M-H	C7H12O2	0	30.1	HMDB0031342	-	-	map01100	Metabolism	Global and overview maps	Organic acids and derivatives	Carboxylic acids and derivatives	Carboxylic acids	Metabolic pathways	1.9305	1.6599	1.1473	0.02229	0.08977	3.7186	4.2055	2.8867	4.1975	3.9229	3.3774	3.3891	4.2094	4.2091	2.9234	4.2105	2.9633	2.8898	3.7946	3.7905	3.5359	3.2977	2.911	2.9032	2.8759
neg_1079	2-Furoic Acid	metab_3776	yes	up	-	C01546	neg	88-14-2	111.008	1.14765	M-H	C5H4O3	79.9	0	HMDB0000617;MJDBOTE0000456	-	-	map01100	Metabolism	Global and overview maps	Organoheterocyclic compounds	Furans	Furoic acid and derivatives	Metabolic pathways	1.9217	1.6102	1.1232	0.03717	0.122	4.8732	4.6021	4.0182	4.4627	4.7633	4.0041	4.7545	4.9777	4.5997	4.5378	4.5944	4.5093	4.6414	4.874	4.4287	4.6596	4.3585	4.3022	2.8047	3.3917
pos_1135	Pantetheine 4'-phosphate	metab_126	yes	up	-	C01134	pos	2226-71-3	359.103	2.04495	M+H	C11H23N2O7PS	0	77.3	HMDB0001416;PW_C001093	-	-	map01100;map00770;map01240	Metabolism;Metabolism;Metabolism	Global and overview maps;Metabolism of cofactors and vitamins;Global and overview maps	Organic acids and derivatives	Carboxylic acids and derivatives	Amino acids, peptides, and analogues	Metabolic pathways;Pantothenate and CoA biosynthesis;Biosynthesis of cofactors	1.9135	1.8259	1.0985	0.03841	0.1279	5.5879	4.6434	4.8573	4.6655	5.6202	5.5063	4.9785	5.5867	4.8228	4.9299	4.6802	4.5023	4.3784	5.3126	5.514	4.7343	4.0256	5.1762	4.7881	4.084
pos_199	Sumiki's acid	metab_937	yes	down	-	C20448	pos	6338-41-6	348.07	1.04733	M+H, 2M+ACN+Na	C6H6O4	0	35.5	HMDB0002432	-	-	-	-	-	Organoheterocyclic compounds	Furans	Furoic acid and derivatives	-	1.9089	1.8047	0.9295	0.006133	0.03958	4.5405	5.0031	5.169	5.4025	4.4485	4.6437	4.9521	4.7801	5.5404	5.169	5.0972	5.3868	5.3335	5.4632	5.724	5.6292	5.3787	5.4896	5.4318	5.4815
neg_3285	Pyrrole-2-Carboxylic Acid	metab_6033	yes	up	-	C05942	neg	634-97-9	110.024	1.69838	M-H	C5H5NO2	30.5	0	HMDB0004230;MJDBOTE0000550	-	-	map00470	Metabolism	Metabolism of other amino acids	Organoheterocyclic compounds	Pyrroles	Pyrrole carboxylic acids and derivatives	D-Amino acid metabolism	1.9	1.4847	1.0977	0.007981	0.0452	4.0118	3.8791	3.6537	3.7241	4.0014	4.2346	3.7935	3.6779	3.4861	3.6964	3.7468	3.5462	3.7026	3.5527	2.8964	3.4532	3.4355	3.4591	3.4683	3.3114
pos_3475	Ala Tyr	metab_2417	yes	down	-	-	pos	-	253.118	1.81948	M+H	C12H16N2O4	75.6	0	-	-	-	-	-	-	-	-	-	-	1.8979	1.8593	0.9328	0.01981	0.08514	5.159	6.1335	6.3598	6.3045	5.1392	4.9256	6.2733	5.356	5.8366	5.9161	6.1823	6.0371	6.1463	6.057	6.2488	5.9802	6.3764	6.1352	6.3764	6.4642
pos_3877	Succinimide	metab_2791	yes	up	-	C07273	pos	123-56-8	132.065	0.560333	M+CH3OH+H	C4H5NO2	0	48.7	HMDB0240653	-	-	-	-	-	Organoheterocyclic compounds	Pyrrolidines	Pyrrolidones	-	1.8738	1.7408	1.0685	0.001143	0.01263	4.7252	4.5706	4.8216	4.5549	4.8307	4.943	4.8263	4.7397	4.6549	4.4534	4.5786	4.6696	4.5461	4.1517	4.3389	3.857	4.153	4.571	4.3477	4.6364
pos_3449	Oxypurinol	metab_2391	yes	down	-	C07599	pos	2465-59-0	153.04	1.89745	M+H	C5H4N4O2	79.5	0	HMDB0000786	-	-	-	-	-	Organoheterocyclic compounds	Imidazopyrimidines	Purines and purine derivatives	-	1.863	1.7481	0.9318	0.0007304	0.008895	3.8696	4.1676	3.646	4.1901	4.2801	4.3558	3.8748	4.0086	4.0777	4.1591	3.9175	3.9986	4.4997	4.1894	4.1139	4.1701	4.4841	4.2414	4.3798	4.4566
neg_1754	Merafloxacin	metab_4454	yes	up	-	-	neg	-	400.147	6.03607	M+Na-2H	C19H23F2N3O3	0	52.4	HMDB0254459	-	-	-	-	-	Organoheterocyclic compounds	Quinolines and derivatives	Quinoline carboxylic acids	-	1.8589	1.5998	1.0963	0.01329	0.06444	4.8787	4.0957	4.181	4.3026	4.8672	4.8966	3.9444	4.5635	4.4662	4.3269	4.4428	4.1743	4.1615	4.2292	3.471	4.1484	4.2572	3.2744	3.9813	3.9
neg_906	N-Methyl-L-Glutamic Acid	metab_7421	yes	up	-	C01046	neg	35989-16-3	160.061	0.617333	M-H	C6H11NO4	81.6	0	HMDB0062660	-	-	map01100	Metabolism	Global and overview maps	Organic acids and derivatives	Carboxylic acids and derivatives	Amino acids, peptides, and analogues	Metabolic pathways	1.8581	1.6007	1.0862	0.002213	0.01845	4.4365	4.1809	4.1854	4.0939	4.4797	4.6	4.4864	4.3862	4.4126	4.3881	4.1611	4.0404	3.7106	4.3493	3.8652	4.6768	3.8967	4.0357	3.8392	3.9215
pos_3537	N-Acetylalliin	metab_2481	yes	up	-	-	pos	-	220.063	1.69467	M+H	C8H13NO4S	0	34.8	HMDB0242184	-	-	-	-	-	Organic acids and derivatives	Carboxylic acids and derivatives	Amino acids, peptides, and analogues	-	1.8539	1.8585	1.1357	0.04618	0.1422	4.4431	3.7418	3.1726	3.1714	4.6903	5.0445	3.1734	4.4473	3.3858	3.9197	3.1802	3.5285	3.1536	3.5162	3.179	3.854	3.1415	3.159	3.1714	3.1399
neg_1607	9,10,13-TriHOME	metab_4314	yes	down	-	C14835	neg	29907-57-1	329.233	5.73445	M-H	C18H34O5	0	51.6	HMDB0004710	-	-	map00591	Metabolism	Lipid metabolism	Lipids and lipid-like molecules	Fatty Acyls	Fatty acids and conjugates	Linoleic acid metabolism	1.8512	1.635	0.9466	0.0005046	0.007438	4.9486	5.0226	4.9549	4.9218	4.9574	5.0162	4.8849	4.8342	4.8156	4.9839	4.91	5.0424	5.2076	5.3135	5.0386	5.3229	5.0866	5.1222	4.9347	5.2061
pos_1073	Pro-Pro-Pro	metab_69	yes	up	-	-	pos	-	310.175	1.8819	M+H	C15H23N3O4	0	49.3	HMDB0256689	-	-	-	-	-	Organic acids and derivatives	Carboxylic acids and derivatives	Amino acids, peptides, and analogues	-	1.846	1.7084	1.0658	0.006347	0.04049	5.6677	5.5819	5.169	5.5439	5.6693	5.3493	5.2078	5.6976	5.5824	5.4416	5.3309	5.2682	4.8215	5.0807	5.072	5.5414	5.132	5.314	5.3812	4.8048
pos_3850	Ureidoisobutyric acid	metab_2771	yes	up	-	C05100	pos	2905-86-4;19140-82-0	129.066	0.590733	M+H-H2O	C5H10N2O3	0	57.4	HMDB0002031;PW_C001363	-	-	-	-	-	Organic acids and derivatives	Organic carbonic acids and derivatives	Ureas	-	1.8433	1.7017	1.056	0.001454	0.01513	5.8855	5.3233	5.6999	5.3647	5.9214	5.9591	5.5712	5.6095	5.6456	5.8087	5.3751	5.7577	5.3353	5.7011	5.539	5.1412	5.0789	5.4265	5.4064	5.2339
pos_3285	3-(3-methylimidazo[4,5-b]pyridin-2-yl)-N-propan-2-ylpyrrolidine-1-carboxamide	metab_2231	yes	up	-	-	pos	-	288.18	2.37287	M+H	C15H21N5O	46.5	0	-	-	-	-	-	-	-	-	-	-	1.8432	1.8045	1.1228	0.03053	0.1105	4.5234	3.7265	3.2806	3.2092	4.62	4.7514	3.3496	4.2221	4.1007	3.2043	3.6125	4.0408	3.4974	3.9761	3.338	3.8909	3.65	3.1968	3.2194	3.1776
neg_3691	Neuromedin B (1-3)	metab_6408	yes	down	-	-	neg	-	283.141	0.593467	M-H2O-H	C12H22N4O5	0	48	HMDB0013016	-	-	-	-	-	Organic acids and derivatives	Carboxylic acids and derivatives	Amino acids, peptides, and analogues	-	1.8395	1.7215	0.9444	0.001912	0.0168	4.8115	4.7167	4.5686	4.6933	4.8591	4.8298	4.5627	4.9316	4.933	4.7591	4.8008	4.9722	5.0669	5.366	5.3484	5.3086	5.1593	4.6886	5.2176	4.8408
neg_3110	Thymidine	metab_5857	yes	up	-	C00214	neg	50-89-5	287.088	2.43403	M+FA-H	C10H14N2O5	52	0	HMDB0000273;PW_C000187;MJDBOTE0000448	Nucleic acids	Nucleosides	map00240;map01100;map01232	Metabolism;Metabolism;Metabolism	Nucleotide metabolism;Global and overview maps;Global and overview maps	Nucleosides, nucleotides, and analogues	Pyrimidine nucleosides	Pyrimidine 2''-deoxyribonucleosides	Pyrimidine metabolism;Metabolic pathways;Nucleotide metabolism	1.8391	1.4972	1.0836	0.002386	0.0195	4.3605	4.094	3.8851	4.1116	4.2918	4.435	4.0766	4.1737	4.1406	3.8418	4.1799	4.0118	3.5482	4.1002	4.167	4.0472	3.8042	3.8415	3.5023	3.3179
pos_258	Carbazolepropanoic acid	metab_1546	yes	down	-	-	pos	-	240.101	1.91303	M+H, M+Na	C15H13NO2	0	33.6	HMDB0249628	-	-	-	-	-	Organoheterocyclic compounds	Indoles and derivatives	Carbazoles	-	1.8374	1.7074	0.9668	8.408E-7	6.43E-5	6.5299	6.4757	6.429	6.4508	6.558	6.5477	6.4148	6.5128	6.5196	6.5714	6.4484	6.7488	6.8014	6.7311	6.6059	6.8338	6.727	6.7637	6.7986	6.6075
neg_2700	Alpha-Bisabolol oxide B	metab_5433	yes	up	-	C16774	neg	26184-88-3	283.191	5.81428	M+FA-H	C15H26O2	0	40.6	HMDB0038197	-	-	-	-	-	Organoheterocyclic compounds	Tetrahydrofurans	Not Available	-	1.8258	1.6043	1.1216	0.009107	0.0493	3.4796	4.1483	3.0273	3.9956	3.7731	3.5883	3.0446	3.9347	3.8252	3.1157	3.9635	3.0407	3.0304	3.5198	3.4444	3.5347	3.0192	3.0516	3.0438	3.2978
pos_2382	1-(6Z,9Z,12Z-octadecatrienoyl)-glycero-3-phosphate	metab_1347	yes	up	-	-	pos	-	397.216	6.68533	M+H-2H2O	C21H37O7P	0	53.1	HMDB0062316;LMGP10050023;HMDB0114743	-	-	-	-	-	Lipids and lipid-like molecules	Glycerophospholipids	Glycerophosphates	-	1.8143	1.7384	1.0699	0.004659	0.03288	4.9224	4.8064	4.7839	4.779	4.7773	4.5837	4.881	4.8846	4.859	4.9238	4.7128	4.7664	4.479	4.6511	4.5987	4.3414	4.3675	4.6477	4.6075	4.7977
neg_3245	Laninamivir	metab_5992	yes	up	-	C21557	neg	203120-17-6	345.141	1.86278	M-H	C13H22N4O7	0	39.7	HMDB0253972	-	-	-	-	-	Organic acids and derivatives	Carboxylic acids and derivatives	Carboxylic acid derivatives	-	1.8132	1.9043	1.1137	0.01009	0.05241	3.1232	3.9433	3.0899	4.1751	3.1354	3.1609	3.8653	3.8624	3.7219	3.3616	4.0033	3.59	3.093	3.1108	3.4719	3.6864	3.0819	3.1142	3.1064	3.0791
pos_40	Pantetheine	metab_2910	yes	up	-	C00831	pos	496-65-1	301.119	2.69258	M+H-H2O, M+H, M+Na	C11H22N2O4S	0	51.1	HMDB0003426;PW_C001887	-	-	map01100;map00770	Metabolism;Metabolism	Global and overview maps;Metabolism of cofactors and vitamins	Organic acids and derivatives	Carboxylic acids and derivatives	Amino acids, peptides, and analogues	Metabolic pathways;Pantothenate and CoA biosynthesis	1.8116	1.6821	1.0805	0.0187	0.08246	5.2112	4.6461	5.0975	4.5794	5.5657	5.7103	4.9186	5.0099	4.7375	4.8084	4.6934	4.9439	4.6889	5.0808	5.2232	4.5677	4.7179	4.7923	4.5017	3.7972
pos_3676	Guanosine diphosphate	metab_2610	yes	down	-	C00035	pos	146-91-8	461.054	1.06292	M+NH4	C10H15N5O11P2	0	35.5	PW_C000936;HMDB0001201	Nucleic acids	Nucleotides	map01100;map00230;map04015;map04014;map01232;map04144;map04140	Metabolism;Metabolism;Environmental Information Processing;Environmental Information Processing;Metabolism;Cellular Processes;Cellular Processes	Global and overview maps;Nucleotide metabolism;Signal transduction;Signal transduction;Global and overview maps;Transport and catabolism;Transport and catabolism	Nucleosides, nucleotides, and analogues	Purine nucleotides	Purine ribonucleotides	Metabolic pathways;Purine metabolism;Rap1 signaling pathway;Ras signaling pathway;Nucleotide metabolism;Endocytosis;Autophagy - animal	1.8086	1.7614	0.9317	0.02385	0.09523	4.6592	5.5909	5.6962	5.5122	4.6051	4.0176	5.6569	4.9621	5.4383	5.413	5.5799	5.5655	5.5637	5.5723	5.5956	5.5783	5.6338	5.6163	5.6437	5.6688
neg_847	Nitrofurazone	metab_7368	yes	up	-	C08042	neg	59-87-0	243.038	0.561783	M+FA-H	C6H6N4O4	0	31.5	HMDB0014480	-	-	-	-	-	Organoheterocyclic compounds	Furans	Nitrofurans	-	1.8059	1.3836	1.0507	0.000574	0.007897	5.1123	4.991	4.9742	4.9468	5.285	5.2993	5.0613	5.1152	4.9786	4.8188	5.0229	5.0808	4.9564	4.7996	4.6448	4.7797	4.7673	4.8076	4.7184	4.7686
pos_889	5'-Hydroxytenoxicam	metab_3582	yes	down	-	-	pos	-	417.028	1.06292	M+ACN+Na	C13H11N3O5S2	0	30.9	HMDB0014098	-	-	-	-	-	Organoheterocyclic compounds	Thienothiazines	Not Available	-	1.8051	1.7237	0.9331	0.01334	0.06694	4.5172	5.2204	5.169	5.2733	4.3588	3.9149	5.2457	4.7241	5.1856	5.0965	5.2021	5.1549	5.3006	5.266	5.229	5.2907	5.3393	5.3013	5.3313	5.3425
pos_2657	Gonal	metab_1625	yes	up	-	-	pos	-	278.247	5.91185	M+NH4	C18H28O	0	58.5	HMDB0252913	-	-	-	-	-	Lipids and lipid-like molecules	Steroids and steroid derivatives	Not Available	-	1.8024	1.6806	1.0423	5.725E-5	0.001622	6.1855	6.1789	6.1603	6.0835	6.3105	5.9244	6.1783	5.8345	6.2347	6.1664	6.0928	5.9057	6.0268	5.8344	5.8869	5.8104	5.8384	5.9068	5.7702	5.7409
neg_3141	Tolmetin	metab_5891	yes	down	-	C07149	neg	26171-23-3	238.087	2.28927	M-H2O-H	C15H15NO3	0	31.2	PW_C009003;HMDB0014643	-	-	-	-	-	Organic oxygen compounds	Organooxygen compounds	Carbonyl compounds	-	1.7975	1.6083	0.9494	3.752E-5	0.001466	4.312	4.2349	4.0258	4.2664	4.3266	4.1936	4.1285	4.1716	4.2045	4.3571	4.1795	4.4993	4.5425	4.492	4.3187	4.6025	4.4636	4.5222	4.5485	4.3122
pos_916	D-Fructose	metab_3688	yes	down	-	C10906;C02336;C05003;C00095	pos	57-48-7;53188-23-1	203.052	1.18748	M+Na	C6H12O6	0	35.1	PW_C000517;HMDB0000660;MJDBOTE0000506	-;-;-;Carbohydrates	-;-;-;Monosaccharides	map01100;map04742;map01250;map00520;map02010;map00051;map00052;map00500;map04973;map05415;map04931	Metabolism;Organismal Systems;Metabolism;Metabolism;Environmental Information Processing;Metabolism;Metabolism;Metabolism;Organismal Systems;Human Diseases;Human Diseases	Global and overview maps;Sensory system;Global and overview maps;Carbohydrate metabolism;Membrane transport;Carbohydrate metabolism;Carbohydrate metabolism;Carbohydrate metabolism;Digestive system;Cardiovascular disease;Endocrine and metabolic disease	Organic oxygen compounds	Organooxygen compounds	Carbohydrates and carbohydrate conjugates	Metabolic pathways;Taste transduction;Biosynthesis of nucleotide sugars;Amino sugar and nucleotide sugar metabolism;ABC transporters;Fructose and mannose metabolism;Galactose metabolism;Starch and sucrose metabolism;Carbohydrate digestion and absorption;Diabetic cardiomyopathy;Insulin resistance	1.7951	1.7291	0.9174	0.01366	0.06806	3.4156	3.8742	4.5998	4.2596	3.429	3.4261	4.1172	3.429	3.9704	4.2918	4.1091	4.37	4.0139	4.1981	4.3578	4.1974	4.2279	4.4479	4.2457	4.3954
pos_3470	L-Hexahydro-3-imino-1,2,4-oxadiazepine-3-carboxylic acid	metab_2412	yes	down	-	-	pos	21539-44-6	382.146	1.8428	2M+ACN+Na	C5H9N3O3	0	40.9	HMDB0030402	-	-	-	-	-	Organic acids and derivatives	Carboxylic acids and derivatives	Amino acids, peptides, and analogues	-	1.7944	1.655	0.9574	2.515E-5	0.000876	5.0818	5.3925	5.5653	5.4505	5.2951	5.3217	5.412	5.1919	5.2819	5.3446	5.4265	5.4617	5.5479	5.5424	5.4137	5.5081	5.642	5.6378	5.6311	5.603
pos_1707	Alpha-Terpineol acetate	metab_655	yes	up	-	C12300	pos	10581-37-0	214.18	5.93543	M+NH4	C12H20O2	0	37.2	HMDB0032051	-	-	-	-	-	Lipids and lipid-like molecules	Prenol lipids	Monoterpenoids	-	1.7909	1.7024	1.0654	0.0009325	0.01093	4.9107	4.5969	4.7058	4.7401	4.427	4.3588	4.6464	4.6029	4.5046	4.6368	4.5946	4.435	4.7534	4.3393	4.1468	4.1996	4.4051	4.555	4.3541	4.0882
neg_3225	Biotinyl-p-aminobenzoate	metab_5974	yes	down	-	-	neg	-	384.098	1.88075	M+Na-2H	C17H21N3O4S	0	46.3	HMDB0249231	-	-	-	-	-	Organoheterocyclic compounds	Biotin and derivatives	Not Available	-	1.7787	1.5288	0.9464	0.001235	0.0132	4.443	4.4288	4.4974	4.5725	4.577	4.5271	4.4236	4.5707	4.4045	4.7858	4.5241	4.6536	4.7352	5.2346	4.7107	4.9096	4.7002	4.9958	4.3447	4.6411
pos_557	3-Benzyl-5-(6-carboxyhexyl)-1-(2-cyclohexyl-2-hydroxyethylamino)hydantoin	metab_3256	yes	down	-	-	pos	-	460.279	7.2553	M+H, M+Na	C25H37N3O5	0	41.8	HMDB0249489	-	-	-	-	-	Organoheterocyclic compounds	Azolidines	Imidazolidines	-	1.7547	1.6538	0.9329	0.02201	0.09048	4.8403	5.2951	5.2786	5.5861	5.0202	4.8565	5.2907	4.8012	5.525	5.084	5.3677	5.258	5.8258	5.4227	5.4533	5.6739	5.9546	5.2849	5.8878	5.7567
neg_3147	Xanthosine	metab_5897	yes	down	-	C01762	neg	146-80-5	283.068	2.25743	M-H	C10H12N4O6	86	0	HMDB0000299;PW_C000203;MJDBOTE0001063	-	-	map01100;map02010;map01232;map00230;map00232	Metabolism;Environmental Information Processing;Metabolism;Metabolism;Metabolism	Global and overview maps;Membrane transport;Global and overview maps;Nucleotide metabolism;Biosynthesis of other secondary metabolites	Nucleosides, nucleotides, and analogues	Purine nucleosides	Not Available	Metabolic pathways;ABC transporters;Nucleotide metabolism;Purine metabolism;Caffeine metabolism	1.7532	1.6563	0.9382	0.006088	0.03764	4.3676	4.4523	3.8271	4.6443	4.4368	4.7434	4.194	4.3641	4.4061	4.5365	4.1989	4.3339	4.8886	4.4423	4.4224	4.4985	4.8755	4.5638	4.8093	4.8247
pos_3706	Glycyl-Glutamate	metab_2639	yes	down	-	-	pos	-	249.045	0.946233	M+2Na-H	C7H12N2O5	0	33.1	HMDB0028840	-	-	-	-	-	Organic acids and derivatives	Carboxylic acids and derivatives	Amino acids, peptides, and analogues	-	1.7443	1.7215	0.9324	0.04686	0.1435	5.1083	5.7473	5.9933	5.8975	5.0091	3.6996	5.8551	5.2853	5.6766	5.7674	5.801	5.863	5.8126	5.8682	5.9184	5.8553	5.9216	5.8739	5.9103	5.8929
pos_139	L-Ornithine	metab_349	yes	up	-	C00077	pos	3184-13-2;70-26-8	133.097	0.467233	M+H-H2O, M+H	C5H12N2O2	42.8	0	HMDB0000214	Peptides	Amino acids	map01100;map00220;map02010;map01210;map00470;map00330;map00480;map01230	Metabolism;Metabolism;Environmental Information Processing;Metabolism;Metabolism;Metabolism;Metabolism;Metabolism	Global and overview maps;Amino acid metabolism;Membrane transport;Global and overview maps;Metabolism of other amino acids;Amino acid metabolism;Metabolism of other amino acids;Global and overview maps	Organic acids and derivatives	Carboxylic acids and derivatives	Amino acids, peptides, and analogues	Metabolic pathways;Arginine biosynthesis;ABC transporters;2-Oxocarboxylic acid metabolism;D-Amino acid metabolism;Arginine and proline metabolism;Glutathione metabolism;Biosynthesis of amino acids	1.7351	1.6042	1.0711	0.003817	0.02869	4.6735	4.1982	4.2073	4.1942	4.7716	4.7646	4.6323	4.379	4.2924	4.4322	4.1118	4.144	4.1735	3.831	4.1566	4.1805	4.2246	4.2771	4.0806	3.6958
pos_3722	Ketoleucine	metab_2654	yes	up	-	C00233	pos	816-66-0	148.097	0.91505	M+NH4	C6H10O3	32.8	0	PW_C000547;HMDB0000695	Organic acids	Carboxylic acids	map01100;map01210;map00280;map01230;map00290	Metabolism;Metabolism;Metabolism;Metabolism;Metabolism	Global and overview maps;Global and overview maps;Amino acid metabolism;Global and overview maps;Amino acid metabolism	Organic acids and derivatives	Keto acids and derivatives	Short-chain keto acids and derivatives	Metabolic pathways;2-Oxocarboxylic acid metabolism;Valine, leucine and isoleucine degradation;Biosynthesis of amino acids;Valine, leucine and isoleucine biosynthesis	1.7259	1.5448	1.0558	0.002645	0.02282	5.0886	4.8106	4.9558	4.8916	5.1703	5.1457	4.8081	5.1117	5.0676	4.7622	4.8214	5.0833	4.5498	4.7053	4.9184	4.9092	4.5847	4.9188	5.0455	4.514
pos_1274	L-Aspartyl-L-Phenylalanine	metab_251	yes	up	-	-	pos	13433-09-5	281.113	2.60672	M+H	C13H16N2O5	83.9	0	HMDB0000706	-	-	-	-	-	Organic acids and derivatives	Carboxylic acids and derivatives	Amino acids, peptides, and analogues	-	1.719	1.7247	1.1032	0.04777	0.1454	3.7587	4.6892	4.1138	4.8165	3.5833	3.1644	4.4894	3.8299	4.4437	4.2115	4.6545	4.3926	3.1691	4.16	4.1816	4.0717	3.895	3.8499	4.1179	3.5057
pos_855	Val-gly	metab_3550	yes	down	-	-	pos	686-43-1	219.071	0.922883	M+2Na-H	C7H14N2O3	0	30.2	HMDB0259740;HMDB0029127	-	-	-	-	-	Organic acids and derivatives	Carboxylic acids and derivatives	Amino acids, peptides, and analogues	-	1.7096	1.6749	0.9268	0.02054	0.08618	3.6395	4.3929	4.8246	4.7082	3.6041	3.6012	4.5746	4.2205	4.527	4.5577	4.711	4.7455	4.5961	4.7297	4.7077	4.708	4.7082	4.714	4.6979	4.8142
neg_2619	Beta-D-Glucosamine	metab_5346	yes	up	-	C08349	neg	14257-69-3	403.158	5.9576	2M+FA-H	C6H13NO5	0	41.4	HMDB0030091	-	-	-	-	-	Organic oxygen compounds	Organooxygen compounds	Carbohydrates and carbohydrate conjugates	-	1.7085	1.5527	1.0583	0.00649	0.03935	5.1338	5.2002	5.1437	5.2763	5.2178	5.2162	5.2755	5.0632	5.1715	5.1731	5.1471	5.2385	4.8387	5.0059	4.8457	5.0756	5.0103	5.0758	5.2103	5.1301
pos_1277	Isovalerylcarnitine	metab_254	yes	up	-	C20826	pos	31023-24-2	246.17	2.6145	M+H	C12H23NO4	0	58.2	LMFA07070076;HMDB0000688	-	-	-	-	-	Lipids and lipid-like molecules	Fatty Acyls	Fatty acid esters	-	1.7034	1.5527	1.0442	0.003622	0.0277	6.4907	6.4874	6.1388	6.5684	6.6412	6.3996	6.151	6.7546	6.5976	6.0851	6.4519	6.3957	6.1042	6.0574	6.7289	6.2872	6.0424	6.1992	6.1653	5.9584
neg_1059	Citramalic Acid	metab_3756	yes	down	-	C00815	neg	2306-22-1;597-44-4	147.029	1.0763	M-H	C5H8O5	79.9	0	HMDB0000426	-	-	-	-	-	Lipids and lipid-like molecules	Fatty Acyls	Fatty acids and conjugates	-	1.7019	1.9388	0.9492	0.007214	0.04188	5.8884	5.2974	5.0335	5.2568	5.6128	6.0984	5.418	5.2727	5.384	5.3029	5.2672	5.4541	6.0562	5.8987	5.7373	5.6609	5.8482	5.6087	5.6188	5.6912
pos_326	1-(Hydroxymethyl)-5,5-dimethyl-2,4-imidazolidinedione	metab_2208	yes	up	-	-	pos	116-25-6	176.103	0.575417	M+H, M+NH4	C6H10N2O3	0	46.6	HMDB0031670	-	-	-	-	-	Organoheterocyclic compounds	Azolidines	Imidazolidines	-	1.6927	1.5762	1.0496	0.0007037	0.008645	5.3564	5.1531	5.1217	5.0572	5.3611	5.4352	5.2257	5.2027	5.1389	5.0705	5.0819	5.5278	4.7824	4.9532	4.8728	4.9378	4.9698	4.9835	4.9954	4.8532
pos_2695	Cetyl recinoleate	metab_1664	yes	down	-	-	pos	-	540.534	5.86503	M+NH4	C34H66O3	0	76.3	HMDB0249839	-	-	-	-	-	Lipids and lipid-like molecules	Fatty Acyls	Fatty acid esters	-	1.6761	1.5529	0.958	0.001632	0.01616	5.5926	5.8235	6.0225	6.0028	5.5722	5.209	5.9003	5.5819	5.7986	5.721	5.9106	5.7707	6.1396	6.0527	5.9794	5.858	6.0695	5.92	5.9535	5.9902
pos_140	N-Methyl-L-Proline	metab_361	yes	up	-	C22223	pos	475-11-6	147.113	0.47505	M+H, M+NH4	C6H11NO2	42.3	0	HMDB0094696	-	-	-	-	-	Organic acids and derivatives	Carboxylic acids and derivatives	Amino acids, peptides, and analogues	-	1.6705	1.5367	1.034	7.366E-6	0.0003819	6.0013	6.0307	5.8483	6.0475	6.0466	6.0464	5.9217	5.9396	5.8791	5.8795	5.9963	5.8107	5.664	5.7049	5.7472	5.8885	5.7735	5.8365	5.7809	5.6625
pos_2755	Sphingosine	metab_1726	yes	down	-	C00319	pos	123-78-4	300.289	5.77927	M+H	C18H37NO2	91.5	0	LMSP01010001;HMDB0000252;PW_C000172	-	-	map00600;map01100;map04071;map04210;map04217	Metabolism;Metabolism;Environmental Information Processing;Cellular Processes;Cellular Processes	Lipid metabolism;Global and overview maps;Signal transduction;Cell growth and death;Cell growth and death	Organic nitrogen compounds	Organonitrogen compounds	Amines	Sphingolipid metabolism;Metabolic pathways;Sphingolipid signaling pathway;Apoptosis;Necroptosis	1.665	1.5234	0.9537	0.0006344	0.007961	4.8418	4.6511	5.1218	4.75	4.9148	4.5158	5.0579	4.7888	5.0288	4.7409	4.9152	4.828	5.2044	4.8811	5.1239	5.1721	5.1389	4.9456	5.0343	5.1501
neg_3523	2,3-Dihydroxypropanamide	metab_6254	yes	up	-	-	neg	-	104.034	0.720933	M-H	C3H7NO3	0	37.6	HMDB0245395	-	-	-	-	-	Organic oxygen compounds	Organooxygen compounds	Carbohydrates and carbohydrate conjugates	-	1.6623	1.5322	1.0649	0.001167	0.01274	3.8408	4.2747	3.8625	4.2006	3.9201	3.8938	3.9419	3.9896	3.9621	4.0071	4.1672	3.9605	3.5037	3.7883	3.8134	3.9735	3.8314	3.7849	3.9187	3.6511
pos_1271	Pro Phe	metab_249	yes	up	-	-	pos	-	263.139	2.58323	M+H	C14H18N2O3	65.5	0	-	-	-	-	-	-	-	-	-	-	1.6472	1.6033	1.0575	0.0143	0.07004	5.0786	5.9741	5.33	5.9638	5.054	4.9879	5.5612	5.3366	5.4735	5.4442	5.7786	5.5641	4.9552	5.251	5.2586	5.3978	5.1274	5.1662	5.3898	5.0425
pos_1011	2-Phenylethyl acetate	metab_12	yes	down	-	C12303	pos	103-45-7	206.117	1.7025	M+ACN+H	C10H12O2	0	44	HMDB0033945	-	-	-	-	-	Benzenoids	Benzene and substituted derivatives	Not Available	-	1.642	1.5556	0.9531	0.002948	0.02457	5.2035	5.2837	5.2162	5.3791	5.2666	5.2883	5.227	5.2547	5.2633	5.3986	5.2796	5.7911	5.7607	5.7024	5.6232	5.3646	5.0991	5.7219	5.7976	5.6806
neg_2987	3-(4-Hydroxyphenyl)lactate	metab_5725	yes	down	-	C03672	neg	306-23-0	181.05	3.10987	M-H	C9H10O4	86.1	0	HMDB0000755	-	-	-	-	-	Phenylpropanoids and polyketides	Phenylpropanoic acids	Not Available	-	1.6357	1.361	0.956	0.003078	0.02326	4.8831	5.0728	4.6736	5.1868	4.9111	4.8465	4.5921	4.7925	4.8941	4.8865	5.0314	4.6852	5.2344	5.1979	5.1034	5.2143	5.278	5.0855	5.1343	5.0098
pos_3622	3-Methyl-L-Histidine	metab_2562	yes	down	-	C01152	pos	368-16-1	211.119	1.33557	M+ACN+H	C7H11N3O2	41.7	0	HMDB0000479	-	-	map01100;map00340	Metabolism;Metabolism	Global and overview maps;Amino acid metabolism	Organic acids and derivatives	Carboxylic acids and derivatives	Amino acids, peptides, and analogues	Metabolic pathways;Histidine metabolism	1.6313	1.5226	0.96	0.0009905	0.01135	5.4596	5.6852	5.8192	5.6764	5.5279	5.1955	5.7798	5.3974	5.4879	5.5814	5.7191	5.7642	5.8081	5.8703	6.0672	5.8503	5.7697	5.9131	5.7912	5.7264
neg_3337	3-Hydroxycinnamoylglycine sulfate	metab_6089	yes	down	-	-	neg	-	321.999	1.27448	M+Na-2H	C11H11NO7S	0	32.9	HMDB0304916	-	-	-	-	-	Not Available	Not Available	Not Available	-	1.6242	1.6211	0.9285	0.04771	0.1438	3.7573	4.6837	5.005	4.8076	4.0999	3.1332	4.7176	4.0015	4.6499	4.7426	4.6954	4.8244	4.6825	4.7117	4.8363	4.6627	4.7397	4.8033	4.7239	4.7792
pos_3717	Cytosine	metab_2649	yes	up	-	C00380	pos	71-30-7	112.051	0.930683	M+H	C4H5N3O	72.4	0	HMDB0000630;MJDBOTE0000458	Nucleic acids	Bases	map00240;map01100;map01232	Metabolism;Metabolism;Metabolism	Nucleotide metabolism;Global and overview maps;Global and overview maps	Organoheterocyclic compounds	Diazines	Pyrimidines and pyrimidine derivatives	Pyrimidine metabolism;Metabolic pathways;Nucleotide metabolism	1.624	1.5448	1.0522	0.004966	0.03411	5.4758	5.3079	5.144	5.1402	5.5292	5.7153	5.3143	5.1339	4.9573	5.084	5.2607	5.0719	5.0025	5.0854	5.1265	4.8022	5.0152	4.9516	5.0763	4.7149
pos_3771	3-Methylhistamine	metab_2700	yes	down	-	C05127	pos	501-75-7;644-42-8	170.066	0.713017	M+2Na-H	C6H11N3	0	41.2	HMDB0000898;HMDB0001861	-	-	map01100;map00340	Metabolism;Metabolism	Global and overview maps;Amino acid metabolism	Organic nitrogen compounds	Organonitrogen compounds	Amines	Metabolic pathways;Histidine metabolism	1.624	1.5902	0.9404	0.04577	0.1416	5.0579	5.6881	5.7589	5.7338	4.971	3.8689	5.7412	5.2683	5.6413	5.5946	5.6841	5.7429	5.7587	5.7095	5.7391	5.7771	5.782	5.7173	5.7731	5.7843
neg_1406	FAD	metab_4106	yes	up	-	C00016	neg	146-14-5	784.149	3.2125	M-H	C27H33N9O15P2	57.3	0	PW_C000964;HMDB0001248;HMDB0252293	Vitamins and cofactors	Cofactors	map01100;map01240;map04977;map00740	Metabolism;Metabolism;Organismal Systems;Metabolism	Global and overview maps;Global and overview maps;Digestive system;Metabolism of cofactors and vitamins	Nucleosides, nucleotides, and analogues	Flavin nucleotides	Not Available	Metabolic pathways;Biosynthesis of cofactors;Vitamin digestion and absorption;Riboflavin metabolism	1.6218	1.4689	1.0748	0.02404	0.09484	4.9854	4.6993	4.064	4.3984	5.159	5.2001	4.7815	4.9439	4.8009	4.8168	4.5726	4.5026	4.774	4.1213	4.5963	4.7945	4.3035	4.7653	4.4953	3.7441
pos_228	Glutamylisoleucine	metab_1246	yes	down	-	-	pos	5879-22-1	261.144	1.66338	M+H-H2O, M+H	C11H20N2O5	0	56.4	HMDB0028822	-	-	-	-	-	Organic acids and derivatives	Carboxylic acids and derivatives	Amino acids, peptides, and analogues	-	1.6055	1.542	0.9432	0.007474	0.04591	4.2071	4.6473	4.099	4.6213	4.2774	4.2721	4.4117	4.4546	4.4521	4.1405	4.6566	4.805	4.5796	4.8827	4.9132	4.6191	4.8009	4.2847	4.9529	4.697
pos_512	LysoPC(20:3(5Z,8Z,11Z)/0:0)	metab_3207	yes	down	-	-	pos	1199257-41-4	528.341	7.2553	M+H-H2O, M+H	C28H52NO7P	0	75.7	HMDB0010393	-	-	-	-	-	Lipids and lipid-like molecules	Glycerophospholipids	Glycerophosphocholines	-	1.6006	1.52	0.9464	0.01535	0.0728	5.0258	5.3231	5.5223	5.64	4.9635	5.1003	5.3783	5.0565	5.7042	5.3391	5.4046	5.5067	5.2833	5.2652	5.5547	5.7769	5.8987	5.5911	5.9741	5.9549
neg_3654	Glyceric Acid	metab_6373	yes	down	-	C00258	neg	473-81-4	105.018	0.617333	M-H	C3H6O4	88.5	0	PW_C000090;HMDB0000139	-	-	map01100;map00630;map00561;map01200;map00260;map00030	Metabolism;Metabolism;Metabolism;Metabolism;Metabolism;Metabolism	Global and overview maps;Carbohydrate metabolism;Lipid metabolism;Global and overview maps;Amino acid metabolism;Carbohydrate metabolism	Organic oxygen compounds	Organooxygen compounds	Carbohydrates and carbohydrate conjugates	Metabolic pathways;Glyoxylate and dicarboxylate metabolism;Glycerolipid metabolism;Carbon metabolism;Glycine, serine and threonine metabolism;Pentose phosphate pathway	1.5927	1.4096	0.9547	0.0154	0.07133	5.619	6.2074	6.3692	6.3095	5.6106	5.6322	6.3536	5.5794	5.9177	6.0842	6.1977	6.2765	6.3023	6.497	6.4372	6.061	6.2825	6.4276	6.2679	6.3451
pos_3814	Succinylcarnitine	metab_2737	yes	up	-	-	pos	256928-74-2	262.128	0.6357	M+H	C11H19NO6	0	37.2	HMDB0061717;HMDB0255869;LMFA07070101	-	-	-	-	-	Lipids and lipid-like molecules	Fatty Acyls	Fatty acid esters	-	1.5842	1.6193	1.0477	0.005079	0.0346	5.2098	5.4591	5.9242	5.2815	5.1199	5.2005	5.6838	5.458	5.4444	5.487	5.575	5.7203	5.3139	5.2156	5.345	5.2495	5.4161	5.1652	5.0576	5.1448
neg_2489	PE(16:0/20:3(8Z,11Z,14Z))	metab_5222	yes	down	-	C00350	neg	-	722.512	6.5087	M-H2O-H	C41H76NO8P	0	43.6	PW_C004984;LMGP02011222;HMDB0008936	Lipids	Phospholipids	map01100;map00564;map00563;map04136;map05167;map04723;map04140	Metabolism;Metabolism;Metabolism;Cellular Processes;Human Diseases;Organismal Systems;Cellular Processes	Global and overview maps;Lipid metabolism;Glycan biosynthesis and metabolism;Transport and catabolism;Infectious disease: viral;Nervous system;Transport and catabolism	Lipids and lipid-like molecules	Glycerophospholipids	Glycerophosphoethanolamines	Metabolic pathways;Glycerophospholipid metabolism;Glycosylphosphatidylinositol (GPI)-anchor biosynthesis;Autophagy - other;Kaposi sarcoma-associated herpesvirus infection;Retrograde endocannabinoid signaling;Autophagy - animal	1.5778	1.4229	0.9657	0.0002205	0.004362	5.4303	5.5376	5.6396	5.4768	5.5378	5.6632	5.6169	5.5157	5.618	5.6284	5.7362	5.4817	5.6764	5.862	5.7823	5.7578	5.7178	5.7056	5.5336	5.8809
neg_3811	Ureidopropionic acid	metab_6511	yes	up	-	C02642	neg	462-88-4	131.045	0.545883	M-H	C4H8N2O3	0	52.7	PW_C000018;HMDB0000026	-	-	map00240;map01100;map00770;map00410	Metabolism;Metabolism;Metabolism;Metabolism	Nucleotide metabolism;Global and overview maps;Metabolism of cofactors and vitamins;Metabolism of other amino acids	Organic acids and derivatives	Organic carbonic acids and derivatives	Ureas	Pyrimidine metabolism;Metabolic pathways;Pantothenate and CoA biosynthesis;beta-Alanine metabolism	1.577	1.4577	1.0506	0.000693	0.009045	4.3479	4.6102	4.3411	4.5085	4.3184	4.3288	4.4225	4.3202	4.3952	4.3909	4.4833	4.3898	3.9634	4.2985	4.2826	4.3787	4.1297	4.3131	4.387	4.0106
pos_4050	Arctic acid	metab_2963	yes	down	-	-	pos	-	286.958	0.459517	M+K	C12H8O2S2	0	40.7	HMDB0302294	-	-	-	-	-	Organoheterocyclic compounds	Bi- and oligothiophenes	Not Available	-	1.5637	1.5143	0.9504	0.03284	0.1161	5.4414	5.9619	6.0215	6.0443	5.3601	4.5449	6.0503	5.5915	5.9484	5.9347	6.0193	6.0362	6.0334	6.0658	6.1092	6.0425	6.0685	6.0308	6.08	6.0323
pos_1096	Adenosine	metab_89	yes	down	-	C00212	pos	58-61-7	250.093	1.91303	M+H-H2O	C10H13N5O4	68.3	0	HMDB0000050;HMDB0247583;PW_C000034;MJDBOTE0000767	Nucleic acids	Nucleosides	map01100;map04024;map00230;map02010;map01232;map04270;map05012;map04080;map04923;map04924;map04022;map05034;map04071;map05032	Metabolism;Environmental Information Processing;Metabolism;Environmental Information Processing;Metabolism;Organismal Systems;Human Diseases;Environmental Information Processing;Organismal Systems;Organismal Systems;Environmental Information Processing;Human Diseases;Environmental Information Processing;Human Diseases	Global and overview maps;Signal transduction;Nucleotide metabolism;Membrane transport;Global and overview maps;Circulatory system;Neurodegenerative disease;Signaling molecules and interaction;Endocrine system;Endocrine system;Signal transduction;Substance dependence;Signal transduction;Substance dependence	Nucleosides, nucleotides, and analogues	Purine nucleosides	Not Available	Metabolic pathways;cAMP signaling pathway;Purine metabolism;ABC transporters;Nucleotide metabolism;Vascular smooth muscle contraction;Parkinson disease;Neuroactive ligand-receptor interaction;Regulation of lipolysis in adipocytes;Renin secretion;cGMP-PKG signaling pathway;Alcoholism;Sphingolipid signaling pathway;Morphine addiction	1.5614	1.6849	0.9372	0.03348	0.1176	4.6291	4.6949	4.0917	3.8846	4.7402	4.9137	4.8577	4.6721	4.344	4.4162	4.5197	4.3206	4.8439	4.7899	4.3299	4.8492	4.9348	5.263	4.9542	4.3579
pos_871	L-Asparagine	metab_3567	yes	down	-	C00152	pos	70-47-3	177.024	0.95405	M+2Na-H	C4H8N2O3	0	58.8	HMDB0251512;HMDB0000168;PW_C000110;MJDBOTE0000518	Peptides	Amino acids	map01100;map04978;map01230;map00250;map04974;map00970;map05230	Metabolism;Organismal Systems;Metabolism;Metabolism;Organismal Systems;Genetic Information Processing;Human Diseases	Global and overview maps;Digestive system;Global and overview maps;Amino acid metabolism;Digestive system;Translation;Cancer: overview	Organic acids and derivatives	Carboxylic acids and derivatives	Amino acids, peptides, and analogues	Metabolic pathways;Mineral absorption;Biosynthesis of amino acids;Alanine, aspartate and glutamate metabolism;Protein digestion and absorption;Aminoacyl-tRNA biosynthesis;Central carbon metabolism in cancer	1.5553	1.5138	0.9477	0.02893	0.1066	4.995	5.4259	5.5951	5.5682	4.9017	4.1509	5.5256	5.1343	5.4182	5.4629	5.5465	5.5496	5.5461	5.5697	5.5774	5.5747	5.6157	5.5346	5.6184	5.5968
neg_1747	Melleolide	metab_4446	yes	up	-	-	neg	82869-08-7	381.174	6.02847	M-H2O-H	C23H28O6	0	55.4	HMDB0035689	-	-	-	-	-	Lipids and lipid-like molecules	Prenol lipids	Sesquiterpenoids	-	1.5524	1.2646	1.0399	0.005114	0.03394	6.2893	6.0728	5.9708	6.02	6.3272	6.3759	6.0243	6.1667	6.1041	6.0241	6.1429	5.7541	6.0192	6.0268	5.8803	5.7944	5.7215	5.7123	5.6262	5.9467
pos_1512	Lumichrome	metab_462	yes	down	-	C01727	pos	1086-80-2	243.087	4.67352	M+H	C12H10N4O2	60	0	HMDB0254199	-	-	map00740	Metabolism	Metabolism of cofactors and vitamins	Organoheterocyclic compounds	Pteridines and derivatives	Alloxazines and isoalloxazines	Riboflavin metabolism	1.5465	1.6008	0.9383	0.006811	0.0427	3.9507	3.5915	3.7776	4.1107	4.0371	4.2418	3.5009	3.8088	3.8952	3.5168	3.657	3.9094	4.103	4.1933	3.9185	4.0687	3.9618	4.0941	4.0741	4.074
pos_177	Ifosfamide	metab_718	yes	down	-	C07047	pos	3778-73-2	261.03	0.459517	M+H-H2O, M+H	C7H15Cl2N2O2P	0	46	PW_C009594;HMDB0015312	-	-	map00982	Metabolism	Xenobiotics biodegradation and metabolism	Organoheterocyclic compounds	Oxazaphosphinanes	Isofamides	Drug metabolism - cytochrome P450	1.5454	1.4965	0.9585	0.02833	0.1054	6.3381	6.8319	6.9057	6.8952	6.2271	5.5201	6.8797	6.4491	6.7888	6.7866	6.8478	6.8764	6.8906	6.9107	6.9353	6.8878	6.9455	6.8922	6.9385	6.9076
pos_772	Trigonelline	metab_3477	yes	up	-	C01004	pos	535-83-1	138.055	0.605783	M+H	C7H7NO2	89.4	0	HMDB0000875	-	-	-	-	-	Alkaloids and derivatives	Not Available	Not Available	-	1.5239	1.3788	1.049	0.008054	0.04785	5.0699	4.8438	4.93	4.8943	5.0495	5.0736	4.8794	5.0611	5.1612	5.0588	4.6882	5.0986	4.609	4.7549	4.6881	4.6383	4.4066	5.0999	5.1802	4.8743
pos_2310	PC(16:1(9Z)/P-18:0)	metab_1277	yes	down	-	C00157	pos	-	766.569	7.20838	M+Na	C42H82NO7P	0	89.8	HMDB0008028	Lipids	Phospholipids	map01100;map00564;map00590;map00591;map00592;map05231;map04723	Metabolism;Metabolism;Metabolism;Metabolism;Metabolism;Human Diseases;Organismal Systems	Global and overview maps;Lipid metabolism;Lipid metabolism;Lipid metabolism;Lipid metabolism;Cancer: overview;Nervous system	Lipids and lipid-like molecules	Glycerophospholipids	Glycerophosphocholines	Metabolic pathways;Glycerophospholipid metabolism;Arachidonic acid metabolism;Linoleic acid metabolism;alpha-Linolenic acid metabolism;Choline metabolism in cancer;Retrograde endocannabinoid signaling	1.5199	1.4043	0.9706	0.0006294	0.007955	6.1453	6.484	6.4897	6.4009	6.4193	6.4737	6.5117	6.5067	6.5045	6.4949	6.5016	6.4183	6.8158	6.956	6.711	6.6262	6.4505	6.6669	6.5875	6.5581
pos_3611	Lys Pro Ile	metab_2550	yes	down	-	-	pos	-	357.249	1.39012	M+H	C17H32N4O4	38	0	-	-	-	-	-	-	-	-	-	-	1.5177	1.4626	0.9452	0.01937	0.08381	4.7499	4.6331	4.4607	4.5175	4.5748	4.7022	4.8981	5.2618	5.3109	4.6183	4.516	4.8572	5.2455	5.187	5.2828	5.2372	5.0518	4.8549	5.2568	4.6696
neg_889	Allantoin	metab_7406	yes	up	-	C01551	neg	97-59-6	157.036	0.601433	M-H	C4H6N4O3	66.5	0	HMDB0000462;MJDBOTE0001088	-	-	-	-	-	Organoheterocyclic compounds	Azoles	Imidazoles	-	1.5115	1.31	1.0709	0.02542	0.09875	4.5198	3.7297	3.482	3.6895	4.5347	4.517	3.8361	4.1302	4.1192	3.6556	3.9028	3.9033	3.793	3.559	4.017	3.6268	3.6299	3.8132	3.7186	3.7264
pos_750	Lusitanicoside	metab_3457	yes	down	-	C10474	pos	499-35-4	484.216	0.552933	M+ACN+H	C21H30O10	0	47	HMDB0034120	-	-	-	-	-	Organic oxygen compounds	Organooxygen compounds	Carbohydrates and carbohydrate conjugates	-	1.5029	1.4086	0.9495	0.03217	0.1144	5.1488	5.2857	4.7177	5.4671	5.0171	4.3761	4.4005	5.2315	5.3203	5.4621	5.2897	5.2152	5.4684	5.3583	5.5085	5.4114	5.3769	5.4098	5.2628	5.069
neg_3371	Citric Acid	metab_6122	yes	up	-	C00158	neg	77-92-9	191.019	1.14765	M-H	C6H8O7	82.5	0	HMDB0000094;PW_C000063;MJDBNL00000139	Organic acids	Carboxylic acids	map01100;map00630;map01240;map01210;map01200;map01230;map00250;map04922;map00020;map05230;map04742	Metabolism;Metabolism;Metabolism;Metabolism;Metabolism;Metabolism;Metabolism;Organismal Systems;Metabolism;Human Diseases;Organismal Systems	Global and overview maps;Carbohydrate metabolism;Global and overview maps;Global and overview maps;Global and overview maps;Global and overview maps;Amino acid metabolism;Endocrine system;Carbohydrate metabolism;Cancer: overview;Sensory system	Organic acids and derivatives	Carboxylic acids and derivatives	Tricarboxylic acids and derivatives	Metabolic pathways;Glyoxylate and dicarboxylate metabolism;Biosynthesis of cofactors;2-Oxocarboxylic acid metabolism;Carbon metabolism;Biosynthesis of amino acids;Alanine, aspartate and glutamate metabolism;Glucagon signaling pathway;Citrate cycle (TCA cycle);Central carbon metabolism in cancer;Taste transduction	1.5014	1.2713	1.0505	0.03514	0.1185	6.6101	6.4279	5.9924	6.2609	6.4782	5.8577	6.4951	6.6844	6.3808	6.3281	6.3613	6.2964	6.3787	6.6251	6.1881	6.4058	6.1926	6.1114	5.406	5.6984
pos_1267	4-Hydroxyquinoline	metab_245	yes	up	-	C06343	pos	611-36-9	146.06	2.57555	M+H	C9H7NO	85.3	0	HMDB0246466	-	-	-	-	-	Organoheterocyclic compounds	Quinolines and derivatives	Quinolones and derivatives	-	1.4908	1.3661	1.035	8.971E-6	0.0004222	4.708	4.7533	4.5595	4.7235	4.5448	4.6281	4.6353	4.6591	4.6275	4.6402	4.6702	4.5508	4.4806	4.4627	4.5529	4.5568	4.5009	4.5921	4.4363	4.4129
pos_1294	OXYQUINOLINE	metab_270	yes	up	-	C19434	pos	148-24-3	146.06	2.7081	M+H	C9H7NO	60.1	0	-	-	-	-	-	-	-	-	-	-	1.4904	1.3646	1.034	7.2E-7	5.648E-5	4.4978	4.4109	4.4095	4.4959	4.5797	4.5016	4.436	4.47	4.4699	4.449	4.5539	4.3945	4.29	4.3099	4.357	4.3615	4.3958	4.3478	4.3898	4.2577
pos_981	Hydroxyprolyl-Valine	metab_3666	yes	up	-	-	pos	-	213.123	1.60865	M+H-H2O	C10H18N2O4	0	46.1	HMDB0028876	-	-	-	-	-	Organic acids and derivatives	Carboxylic acids and derivatives	Amino acids, peptides, and analogues	-	1.4874	1.3781	1.0421	0.006078	0.03939	5.4611	5.6701	5.328	5.6679	5.4212	5.0592	5.3707	5.5492	5.4852	5.4828	5.5119	5.379	5.0203	5.1521	5.2525	5.4506	5.2586	5.3598	5.303	5.1464
pos_2293	LysoPA(18:3(9Z,12Z,15Z)/0:0)	metab_1259	yes	up	-	-	pos	-	397.216	7.22402	M+H-2H2O	C21H37O7P	0	31.9	HMDB0114744	-	-	-	-	-	Lipids and lipid-like molecules	Glycerophospholipids	Glycerophosphates	-	1.4783	1.3815	1.0517	0.007972	0.04763	5.0221	4.9673	4.8613	4.4085	4.8099	4.6685	4.4911	4.5899	4.9227	4.5857	4.8298	4.9851	4.6736	4.2711	4.5403	4.5602	4.6235	4.5937	4.6029	4.4733
neg_2578	7-Benzylidenenaltrexone	metab_5307	yes	up	-	C20167	neg	129468-28-6	410.176	6.03607	M-H2O-H	C27H27NO4	0	52.5	HMDB0247235	-	-	-	-	-	Benzenoids	Phenanthrenes and derivatives	Not Available	-	1.4759	1.2356	1.0525	0.01429	0.0678	4.95	5.0223	4.7218	4.8589	5.1977	5.3461	5.0668	5.2194	4.9736	5.1333	5.0317	4.8909	4.7555	5.0125	4.884	4.7884	4.1455	4.7196	4.6541	4.8971
neg_863	D-Ornithine	metab_7382	yes	up	-	C00515	neg	348-66-3	131.082	0.577567	M-H	C5H12N2O2	0	30.3	HMDB0003374;PW_C001864	-	-	map01100;map00470	Metabolism;Metabolism	Global and overview maps;Metabolism of other amino acids	Organic acids and derivatives	Carboxylic acids and derivatives	Amino acids, peptides, and analogues	Metabolic pathways;D-Amino acid metabolism	1.4734	1.1749	1.0526	0.007611	0.04341	4.4813	4.2152	3.9968	4.1486	4.5528	4.5533	4.284	4.242	4.1845	4.1343	4.1616	4.6549	4.0487	4.0194	4.0525	4.1778	4.1169	4.1501	4.0739	3.8463
neg_3790	Sn-glycero-3-Phosphoethanolamine	metab_6494	yes	down	-	C01233	neg	1190-00-7	214.048	0.553833	M-H	C5H14NO6P	0	67.3	HMDB0000114;HMDB0059660	-	-	map00565;map00564;map01100	Metabolism;Metabolism;Metabolism	Lipid metabolism;Lipid metabolism;Global and overview maps	Lipids and lipid-like molecules	Glycerophospholipids	Glycerophosphoethanolamines	Ether lipid metabolism;Glycerophospholipid metabolism;Metabolic pathways	1.4662	1.4061	0.9723	7.253E-5	0.002177	5.4533	5.4161	5.2917	5.4088	5.4247	5.339	5.2014	5.4303	5.4085	5.4275	5.3812	5.318	5.648	5.6088	5.5327	5.5673	5.4676	5.5246	5.5613	5.3894
pos_3216	5'-Deoxy-5'-(methylthio)adenosine	metab_2169	yes	down	-	C00170	pos	2457-80-9	298.096	2.60672	M+H	C11H15N5O3S	93.6	0	HMDB0001173	-	-	map01100;map00270	Metabolism;Metabolism	Global and overview maps;Amino acid metabolism	Nucleosides, nucleotides, and analogues	5''-deoxyribonucleosides	5''-deoxy-5''-thionucleosides	Metabolic pathways;Cysteine and methionine metabolism	1.4603	1.448	0.9677	0.0004113	0.006167	5.1993	5.2977	5.2134	5.2843	5.2202	5.2776	5.2975	5.1854	5.1027	5.458	5.3077	5.0154	5.2553	5.4643	5.4868	5.4697	5.3586	5.6052	5.4267	5.3433
neg_76	L-Glutamine	metab_7288	yes	up	-	C00064	neg	5959-95-5;56-85-9	145.061	0.553833	M-H, M+Cl, M-H2O-H	C5H10N2O3	70.2	0	HMDB0003423;PW_C000500;HMDB0000641;MJDBOTE0000775	Peptides	Amino acids	map01100;map00630;map00220;map02010;map00230;map01240;map01232;map04964;map00470;map00910;map04978;map01230;map00240;map00250;map04974;map00970;map04727;map00750;map04724;map05230	Metabolism;Metabolism;Metabolism;Environmental Information Processing;Metabolism;Metabolism;Metabolism;Organismal Systems;Metabolism;Metabolism;Organismal Systems;Metabolism;Metabolism;Metabolism;Organismal Systems;Genetic Information Processing;Organismal Systems;Metabolism;Organismal Systems;Human Diseases	Global and overview maps;Carbohydrate metabolism;Amino acid metabolism;Membrane transport;Nucleotide metabolism;Global and overview maps;Global and overview maps;Excretory system;Metabolism of other amino acids;Energy metabolism;Digestive system;Global and overview maps;Nucleotide metabolism;Amino acid metabolism;Digestive system;Translation;Nervous system;Metabolism of cofactors and vitamins;Ner…	Organic acids and derivatives	Carboxylic acids and derivatives	Amino acids, peptides, and analogues	Metabolic pathways;Glyoxylate and dicarboxylate metabolism;Arginine biosynthesis;ABC transporters;Purine metabolism;Biosynthesis of cofactors;Nucleotide metabolism;Proximal tubule bicarbonate reclamation;D-Amino acid metabolism;Nitrogen metabolism;Mineral absorption;Biosynthesis of amino acids;Pyrimidine metabolism;Alanine, aspartate and glutamate metabolism;Protein digestion and absorption;Amino…	1.4508	1.0819	1.0289	0.002418	0.01966	5.8949	5.8068	5.9027	5.8405	6.0769	6.0154	5.8557	5.846	5.7971	5.7012	5.8258	5.9982	5.7704	5.6682	5.5501	5.6356	5.6564	5.7552	5.6849	5.6674
pos_3426	Phe Asp	metab_2370	yes	up	-	-	pos	-	281.113	1.91303	M+H	C13H16N2O5	51.1	0	-	-	-	-	-	-	-	-	-	-	1.4379	1.453	1.0656	0.04688	0.1435	3.9536	5.03	4.4393	5.1019	4.0446	3.9586	4.7128	4.0774	4.4189	4.3868	4.9293	4.5762	3.8751	4.3561	4.3325	4.1712	4.1733	4.3627	4.4487	4.0009
pos_2703	Cer(d18:0/14:0)	metab_1673	yes	down	-	-	pos	-	512.503	5.8494	M+H	C32H65NO3	0	44.9	LMSP02020016;HMDB0011759	-	-	-	-	-	Lipids and lipid-like molecules	Sphingolipids	Ceramides	-	1.436	1.3366	0.9719	0.001459	0.01513	6.289	6.4262	6.6375	6.6013	6.2486	6.0424	6.5561	6.2906	6.4661	6.4064	6.4821	6.4364	6.6554	6.6791	6.5798	6.5175	6.6477	6.5817	6.5902	6.5789
neg_878	Threonic Acid	metab_7396	yes	up	-	C01620	neg	7306-96-9	135.029	0.585533	M-H	C4H8O5	52	0	HMDB0000943	-	-	map01100;map00053	Metabolism;Metabolism	Global and overview maps;Carbohydrate metabolism	Organic oxygen compounds	Organooxygen compounds	Carbohydrates and carbohydrate conjugates	Metabolic pathways;Ascorbate and aldarate metabolism	1.421	1.2548	1.0378	0.01783	0.07846	6.2898	5.8189	5.673	5.6895	6.2773	6.3655	5.74	6.039	5.7384	5.7512	5.8148	5.5623	5.6438	5.7026	5.7399	5.6097	5.6941	5.8145	5.6742	5.5551
pos_417	Punicic acid	metab_3089	yes	up	-	C08364	pos	544-72-9	320.255	5.88843	M+ACN+H, M+H-H2O	C18H30O2	0	36.2	LMFA01030146;HMDB0030963	-	-	-	-	-	Lipids and lipid-like molecules	Fatty Acyls	Lineolic acids and derivatives	-	1.4194	1.3209	1.0414	0.01806	0.08111	6.4132	6.0973	5.8863	6.0492	6.01	5.7297	5.9375	5.6331	5.8699	6.0305	5.8998	5.6983	6.272	5.5863	5.8363	5.8809	5.6674	5.8123	5.4891	5.3917
pos_1204	(5R)-5-Hydroxyhexanoylcarnitine	metab_185	yes	up	-	-	pos	-	276.18	2.34155	M+H	C13H25NO5	0	54.7	HMDB0241666	-	-	-	-	-	Lipids and lipid-like molecules	Fatty Acyls	Fatty acid esters	-	1.409	1.3258	1.0368	0.01172	0.06159	6.113	6.0495	5.8214	5.7665	6.2182	6.2014	5.948	6.2403	6.1215	5.9285	6.0764	6.2222	5.6273	6.1952	5.9706	6.1022	5.7895	5.8763	5.8277	5.7917
neg_3352	Hypoxanthine	metab_6103	yes	up	-	C00262	neg	68-94-0	135.03	1.24275	M-H	C5H4N4O	97.2	0	HMDB0000157;PW_C000102	-	-	map01100;map01232;map00230	Metabolism;Metabolism;Metabolism	Global and overview maps;Global and overview maps;Nucleotide metabolism	Organoheterocyclic compounds	Imidazopyrimidines	Purines and purine derivatives	Metabolic pathways;Nucleotide metabolism;Purine metabolism	1.4078	1.1641	1.0277	0.002508	0.0201	6.8034	6.6301	6.4378	6.5446	6.8656	6.9806	6.5534	6.7065	6.5588	6.5927	6.5615	6.4902	6.541	6.4153	6.3052	6.5108	6.5081	6.4814	6.4713	6.4296
neg_426	Citrulline	metab_6935	yes	up	-	C00327	neg	372-75-8	174.088	0.577567	M-H, M+Cl	C6H13N3O3	86.6	0	PW_C000723;HMDB0000904;MJDBOTE0000481	Peptides	Amino acids	map01100;map00220;map01230	Metabolism;Metabolism;Metabolism	Global and overview maps;Amino acid metabolism;Global and overview maps	Organic acids and derivatives	Carboxylic acids and derivatives	Amino acids, peptides, and analogues	Metabolic pathways;Arginine biosynthesis;Biosynthesis of amino acids	1.4038	1.1106	1.0474	0.01431	0.0678	4.8223	4.4516	4.2591	4.3142	4.8776	4.8194	4.4928	4.5284	4.3476	4.4111	4.416	4.9185	4.1873	4.3659	4.2939	4.4339	4.3441	4.3899	4.3867	4.2144
pos_1029	Pro Val	metab_30	yes	up	-	-	pos	-	215.139	1.7416	M+H	C10H18N2O3	56.7	0	-	-	-	-	-	-	-	-	-	-	1.398	1.3259	1.0461	0.02745	0.1029	5.2363	5.4481	4.7777	5.4629	5.2163	5.2831	5.0157	5.3266	5.1262	5.0417	5.1954	4.9329	4.7979	4.8582	4.9103	5.2476	5.0486	4.8786	5.2547	4.7701
pos_2806	N,N-Dimethyldodecylamine-N-oxide	metab_1780	yes	up	-	-	pos	-	230.247	5.71688	M+H	C14H31NO	89	0	-	-	-	-	-	-	-	-	-	-	1.397	1.3571	1.0249	3.078E-5	0.001002	6.0597	6.1302	6.1497	6.0283	6.074	5.8806	5.9437	5.9543	6.1598	6.1074	6.0275	5.9977	5.8109	5.9152	5.9186	5.9288	5.8808	5.8838	5.8685	5.8686
pos_1912	1-(9Z,12Z,15Z-octadecatrienoyl)-glycero-3-phosphate	metab_861	yes	up	-	-	pos	-	397.216	6.88067	M+H-2H2O	C21H37O7P	0	45.2	LMGP10050035;HMDB0062320	-	-	-	-	-	Lipids and lipid-like molecules	Glycerophospholipids	Glycerophosphates	-	1.3966	1.3071	1.0393	0.00357	0.02751	5.1812	4.9067	4.9701	4.7327	5.047	4.9097	4.9848	4.8656	4.8335	5.0347	4.9555	4.8747	4.6084	4.4026	4.7832	4.5784	4.8825	4.9414	4.8768	4.8338
pos_1202	5'-Methylthioadenosine	metab_183	yes	down	-	C00170	pos	2457-80-9	298.096	2.3337	M+H	C11H15N5O3S	98.4	0	PW_C000910;HMDB0001173	-	-	map01100;map00270	Metabolism;Metabolism	Global and overview maps;Amino acid metabolism	Nucleosides, nucleotides, and analogues	5''-deoxyribonucleosides	5''-deoxy-5''-thionucleosides	Metabolic pathways;Cysteine and methionine metabolism	1.384	1.3481	0.9767	0.0002041	0.003784	6.3351	6.3627	6.3206	6.3195	6.3236	6.3591	6.3529	6.2434	6.2457	6.5105	6.3759	6.1467	6.3615	6.5237	6.5203	6.5149	6.4293	6.6402	6.5	6.4322
pos_3166	Astromicin	metab_2124	yes	down	-	C17708	pos	55779-06-1	388.253	2.88758	M+H-H2O	C17H35N5O6	0	66.6	HMDB0248678	-	-	-	-	-	Organic oxygen compounds	Organooxygen compounds	Carbohydrates and carbohydrate conjugates	-	1.3832	1.2646	0.9476	0.04096	0.1325	4.1816	3.98	3.8081	4.1527	4.4947	4.1063	3.9577	3.8361	3.8392	4.6412	4.1035	4.3473	4.5104	4.2404	4.4693	4.4807	4.726	4.0127	4.2241	3.9963
pos_482	PE(16:1(9Z)/P-18:1(9Z))	metab_3174	yes	down	-	C00350	pos	-	722.506	6.86512	M+H, M+Na	C39H74NO7P	0	73.1	HMDB0008985	Lipids	Phospholipids	map01100;map00564;map00563;map04136;map05167;map04723;map04140	Metabolism;Metabolism;Metabolism;Cellular Processes;Human Diseases;Organismal Systems;Cellular Processes	Global and overview maps;Lipid metabolism;Glycan biosynthesis and metabolism;Transport and catabolism;Infectious disease: viral;Nervous system;Transport and catabolism	Lipids and lipid-like molecules	Glycerophospholipids	Glycerophosphoethanolamines	Metabolic pathways;Glycerophospholipid metabolism;Glycosylphosphatidylinositol (GPI)-anchor biosynthesis;Autophagy - other;Kaposi sarcoma-associated herpesvirus infection;Retrograde endocannabinoid signaling;Autophagy - animal	1.3767	1.3644	0.9755	0.0003087	0.005104	6.1564	6.0904	6.0353	6.0295	6.1883	6.366	6.0075	6.2701	6.1419	6.0882	6.1316	6.1015	6.2583	6.2139	6.4037	6.3322	6.3276	6.2715	6.2135	6.1779
pos_3735	Histidylalanine	metab_2665	yes	down	-	-	pos	16874-75-2	209.103	0.86835	M+H-H2O	C9H14N4O3	0	75.3	HMDB0028878;HMDB0304819	-	-	-	-	-	Organic acids and derivatives	Carboxylic acids and derivatives	Amino acids, peptides, and analogues	-	1.3757	1.3181	0.9666	0.000149	0.003165	4.4358	4.4229	4.3518	4.4413	4.3449	4.4627	4.4221	4.3595	4.4741	4.2145	4.4443	4.4696	4.4065	4.5967	4.6917	4.7092	4.5691	4.5213	4.5538	4.5646
pos_66	MG(20:3(6,8,11)-OH(5)/0:0/0:0)	metab_3368	yes	up	-	-	pos	-	414.321	5.94325	M+NH4, M+Na, 2M+NH4	C23H40O5	0	34.8	HMDB0260512	-	-	-	-	-	Not Available	Not Available	Not Available	-	1.374	1.3002	1.0339	0.003269	0.02624	5.6843	5.6078	5.5024	5.5657	5.6009	5.5687	5.5702	5.4851	5.5599	5.4269	5.4664	5.5331	5.6201	5.4393	5.6816	5.1592	5.5308	5.1821	5.1975	5.3086
pos_3301	FAPy-adenine	metab_2248	yes	down	-	C06502	pos	5122-36-1	136.062	2.3337	M+H-H2O	C5H7N5O	0	55.4	HMDB0004816	-	-	-	-	-	Organoheterocyclic compounds	Diazines	Pyrimidines and pyrimidine derivatives	-	1.3725	1.3284	0.9732	0.0001048	0.002393	5.2257	5.2576	5.2266	5.2107	5.2093	5.2877	5.2575	5.1889	5.1752	5.3947	5.2907	5.069	5.2633	5.4245	5.4176	5.3964	5.3299	5.5177	5.3827	5.3297
neg_881	N-alpha-Acetyl-L-citrulline	metab_7399	yes	up	-	C15532	neg	33965-42-3	216.098	0.585533	M-H	C8H15N3O4	0	37.1	HMDB0000856	-	-	map01100;map00220;map01230	Metabolism;Metabolism;Metabolism	Global and overview maps;Amino acid metabolism;Global and overview maps	Organic acids and derivatives	Carboxylic acids and derivatives	Amino acids, peptides, and analogues	Metabolic pathways;Arginine biosynthesis;Biosynthesis of amino acids	1.3614	1.3086	1.0257	0.0005727	0.007897	5.4274	5.522	5.6066	5.5953	5.4631	5.4336	5.6825	5.3976	5.4585	5.3654	5.5133	5.5816	5.2667	5.4684	5.3952	5.2703	5.3455	5.3563	5.4713	5.3266
pos_3659	5-Oxo-2(5H)-isoxazolepropanenitrile	metab_2595	yes	down	-	-	pos	51580-99-5	180.076	1.14077	M+ACN+H	C6H6N2O2	0	40.3	HMDB0031338	-	-	-	-	-	Organoheterocyclic compounds	Azoles	Isoxazoles	-	1.3313	1.2519	0.97	0.0004261	0.006327	4.6005	4.7918	4.776	4.811	4.8008	4.7903	4.5191	4.7574	4.7791	4.8254	4.8129	4.7567	4.7697	4.9575	5.0161	4.9968	4.8662	4.8737	4.9425	4.8473
pos_976	Dihydromyricetin 3-rhamnoside	metab_3660	yes	up	-	-	pos	-	530.127	1.58523	M+ACN+Na	C21H22O12	0	35.1	HMDB0303822	-	-	-	-	-	Phenylpropanoids and polyketides	Flavonoids	Flavonoid glycosides	-	1.3283	1.2429	1.0334	0.005208	0.03532	5.405	5.5423	5.3203	5.5117	5.3873	5.3172	5.4198	5.4655	5.4058	5.4432	5.4736	5.2504	5.2062	5.3637	5.5283	5.5094	5.1312	5.2912	5.3317	5.0794
pos_773	L-Proline	metab_3478	yes	up	-	C00148	pos	147-85-3	116.071	0.613433	M+H	C5H9NO2	75.2	0	HMDB0000162;PW_C000106;HMDB0251528;MJDBOTE0000527	Peptides	Amino acids	map01100;map04978;map02010;map00470;map00330;map04974;map01230;map00970;map05230	Metabolism;Organismal Systems;Environmental Information Processing;Metabolism;Metabolism;Organismal Systems;Metabolism;Genetic Information Processing;Human Diseases	Global and overview maps;Digestive system;Membrane transport;Metabolism of other amino acids;Amino acid metabolism;Digestive system;Global and overview maps;Translation;Cancer: overview	Organic acids and derivatives	Carboxylic acids and derivatives	Amino acids, peptides, and analogues	Metabolic pathways;Mineral absorption;ABC transporters;D-Amino acid metabolism;Arginine and proline metabolism;Protein digestion and absorption;Biosynthesis of amino acids;Aminoacyl-tRNA biosynthesis;Central carbon metabolism in cancer	1.3234	1.2254	1.0236	0.0004962	0.006837	6.4473	6.3658	6.3362	6.3274	6.499	6.5152	6.3455	6.4662	6.3921	6.3262	6.3563	6.2277	6.225	6.2201	6.2889	6.3088	6.2621	6.3438	6.2181	6.0886
pos_951	O-Succinylcarnitine	metab_3637	yes	up	-	-	pos	256928-74-2	262.128	1.4214	M+H	C11H19NO6	0	74.9	HMDB0061717;HMDB0255869;LMFA07070101	-	-	-	-	-	Lipids and lipid-like molecules	Fatty Acyls	Fatty acid esters	-	1.3183	1.3623	1.027	0.006425	0.04063	6.5176	6.675	7.0806	6.5678	6.4972	6.5167	6.8655	6.6256	6.6298	6.7588	6.7864	6.9163	6.5647	6.5033	6.6913	6.5425	6.6628	6.4718	6.4187	6.4361
pos_867	Histidinyl-Alanine	metab_3562	yes	down	-	-	pos	16874-75-2	209.103	0.946233	M+H-H2O	C9H14N4O3	0	62	HMDB0028878;HMDB0304819	-	-	-	-	-	Organic acids and derivatives	Carboxylic acids and derivatives	Amino acids, peptides, and analogues	-	1.313	1.2776	0.9546	0.02065	0.0863	4.4402	4.2341	4.2672	4.3627	4.1571	4.2896	3.482	4.0978	4.1039	4.4348	4.3537	4.2089	4.3946	4.5845	4.4968	4.4742	4.2448	4.3188	4.4199	4.4386
pos_3800	1,8-Naphthyridin-2(1H)-one	metab_2729	yes	down	-	-	pos	-	164.082	0.666617	M+NH4	C8H6N2O	0	49.6	HMDB0244250	-	-	-	-	-	Organoheterocyclic compounds	Diazanaphthalenes	Naphthyridines	-	1.3066	1.2177	0.9732	0.0001927	0.003684	4.787	4.8528	4.7369	4.8499	4.7386	4.7556	4.6483	4.74	4.8382	4.7886	4.911	4.7752	4.8337	5.041	4.9085	5.0615	4.9504	4.8059	4.8855	4.8812
pos_1354	1-Hydroxyisoquinoline	metab_320	yes	up	-	C06324	pos	-	146.06	3.0515	M+H	C9H7NO	44.1	0	HMDB0243900	-	-	-	-	-	Organoheterocyclic compounds	Isoquinolines and derivatives	Isoquinolones and derivatives	-	1.3056	1.1862	1.0311	5.143E-5	0.001498	4.17	4.0755	4.1471	4.2377	4.2101	4.188	4.1833	4.181	4.1847	4.168	4.2212	4.1396	3.9523	4.0376	4.1349	4.1033	3.9567	4.1473	4.1202	4.0521
pos_1035	O-Glutarylcarnitine	metab_37	yes	up	-	-	pos	-	276.144	1.74922	M+H	C12H21NO6	0	61.8	HMDB0240779;LMFA07070091	-	-	-	-	-	Lipids and lipid-like molecules	Fatty Acyls	Fatty acid esters	-	1.2897	1.2977	1.042	0.04274	0.1361	5.5665	5.0744	5.4008	4.9725	5.465	5.618	5.7197	5.4387	5.498	5.4733	4.9447	5.6998	5.1527	4.915	5.0967	5.2339	5.1749	5.5068	5.1118	5.4212
pos_994	Asparaginyl-Proline	metab_3678	yes	down	-	-	pos	-	212.103	1.64773	M+H-H2O	C9H15N3O4	0	58	HMDB0028739	-	-	-	-	-	Organic acids and derivatives	Carboxylic acids and derivatives	Amino acids, peptides, and analogues	-	1.2861	1.1768	0.9721	0.0003334	0.005368	4.5974	4.5733	4.4647	4.5858	4.6196	4.5013	4.558	4.5966	4.6612	4.6748	4.6196	4.7293	4.7231	4.7775	4.7091	4.8487	4.7721	4.6297	4.8525	4.6687
neg_837	L-Quebrachitol	metab_7362	yes	down	-	C08257	neg	642-38-6	387.152	0.553833	2M-H	C7H14O6	0	72.8	HMDB0034221	-	-	-	-	-	Organic oxygen compounds	Organooxygen compounds	Alcohols and polyols	-	1.2839	1.0532	0.9644	0.01759	0.07817	4.5731	4.7261	4.8602	4.9464	4.6062	4.0996	4.5715	4.5149	4.7509	4.8393	4.6673	4.7352	4.7183	4.9021	4.9783	4.9321	4.7554	4.7528	4.8429	4.7797
pos_4068	Methylthiouracil	metab_2980	yes	down	-	C19265	pos	1956-04-02	107.008	0.451683	M+H-2H2O	C5H6N2OS	0	62.9	HMDB0254667	-	-	-	-	-	Organoheterocyclic compounds	Diazines	Pyrimidines and pyrimidine derivatives	-	1.2809	1.223	0.9568	0.02506	0.09829	4.1686	4.4154	4.4423	4.4859	4.0909	3.5332	4.4869	4.175	4.4468	4.4135	4.4147	4.429	4.5194	4.4096	4.5691	4.544	4.4264	4.5052	4.5213	4.5101
neg_2706	4a-Methylzymosterol-4-carboxylic acid	metab_7506	yes	up	-	C15808	neg	-	479.293	5.80628	M+K-2H	C29H46O3	0	67.9	HMDB0006927;PW_C003009;HMDB0001181	-	-	map01100;map00100	Metabolism;Metabolism	Global and overview maps;Lipid metabolism	Organoheterocyclic compounds	Pyridines and derivatives	Pyridinecarboxylic acids and derivatives	Metabolic pathways;Steroid biosynthesis	1.2693	1.0293	1.024	0.0005265	0.007522	5.4147	5.3425	5.4542	5.4223	5.4858	5.4796	5.4362	5.4491	5.395	5.3634	5.4823	5.4055	5.4132	5.3533	5.161	5.2483	5.4045	5.3793	5.2969	5.2757
pos_993	1H-Pyrazolo[3,4-d]pyrimidin-4-amine	metab_3677	yes	down	-	-	pos	-	136.062	1.64773	M+H	C5H5N5	0	34.5	HMDB0244899	-	-	-	-	-	Organoheterocyclic compounds	Pyrazolopyrimidines	Pyrazolo[3,4-d]pyrimidines	-	1.2489	1.1381	0.9739	0.0003024	0.005089	4.5763	4.7076	4.672	4.744	4.5426	4.6039	4.7388	4.6082	4.6743	4.773	4.6631	4.6849	4.9034	4.647	4.7547	4.8368	4.8853	4.7324	4.7997	4.7169
pos_316	Pyrroline hydroxycarboxylic acid	metab_2117	yes	up	-	C04281	pos	22573-88-2	147.076	0.560333	M+H, M+NH4	C5H7NO3	0	48.4	PW_C001057;HMDB0001369	-	-	map01100;map00330	Metabolism;Metabolism	Global and overview maps;Amino acid metabolism	Organic acids and derivatives	Carboxylic acids and derivatives	Amino acids, peptides, and analogues	Metabolic pathways;Arginine and proline metabolism	1.2453	1.1383	1.0269	0.01191	0.06198	6.2924	6.2178	6.4034	6.2399	6.467	6.4737	6.3468	6.3065	6.2196	6.0709	6.2476	6.3396	6.1847	6.1086	5.8879	5.9895	6.0794	6.1663	6.0392	6.1436
pos_1709	DG(i-16:0/0:0/PGJ2)	metab_657	yes	down	-	-	pos	-	688.519	5.93543	M+ACN+H	C39H66O7	0	31.9	HMDB0299206	-	-	-	-	-	Not Available	Not Available	Not Available	-	1.2446	1.1461	0.9634	0.03835	0.1278	5.1109	5.3246	5.4906	5.3499	5.2636	4.8892	4.9636	5.1362	5.1766	5.2998	4.8874	5.0148	5.3298	5.314	4.948	5.2064	5.3957	5.1818	5.0552	5.4194
pos_3906	Imidazole-4-acetaldehyde	metab_2818	yes	down	-	C05130	pos	645-14-7	152.082	0.538233	M+ACN+H	C5H6N2O	0	56.8	PW_C001992;HMDB0003905	-	-	map01100;map00340	Metabolism;Metabolism	Global and overview maps;Amino acid metabolism	Organoheterocyclic compounds	Azoles	Imidazoles	Metabolic pathways;Histidine metabolism	1.2425	1.1538	0.9812	2.62E-5	0.0008963	5.835	5.8846	5.8534	5.8692	5.8071	5.8794	5.7291	5.9451	5.8772	5.8281	5.9021	5.8253	5.9084	6.0714	5.9999	6.0021	6.0109	5.9049	5.9172	5.9469
neg_2705	Thienorphine	metab_5437	yes	up	-	-	neg	-	556.227	5.80628	M+Cl	C31H39NO4S	0	61.7	HMDB0258989	-	-	-	-	-	Benzenoids	Phenanthrenes and derivatives	Not Available	-	1.2399	1.0123	1.0213	0.0001442	0.00333	5.6782	5.5809	5.5965	5.5932	5.6377	5.6529	5.6078	5.6321	5.6282	5.5931	5.6109	5.6147	5.5921	5.5252	5.3546	5.4978	5.5795	5.5765	5.4846	5.5091
neg_2763	Dodecanedioic Acid	metab_7511	yes	up	-	C02678	neg	6402-36-4;693-23-2	229.144	5.74243	M-H	C12H22O4	60.4	0	LMFA01170009;HMDB0000933;HMDB0000623;MJDBOTE0000650	-	-	-	-	-	Lipids and lipid-like molecules	Fatty Acyls	Fatty acids and conjugates	-	1.2367	1.1287	1.0326	0.0005736	0.007897	4.2452	4.3548	4.1802	4.3988	4.336	4.3046	4.1199	4.463	4.4193	4.2288	4.3336	4.3352	4.1189	4.1908	4.161	4.0965	4.1468	4.0825	4.154	4.264
neg_1495	Indolelactic acid	metab_4201	yes	down	-	C02043	neg	7417-65-4	204.066	4.76175	M-H	C11H11NO3	68.2	0	HMDB0000671	-	-	-	-	-	Organoheterocyclic compounds	Indoles and derivatives	Indolyl carboxylic acids and derivatives	-	1.2306	0.9767	0.9627	0.0481	0.1443	4.2616	4.5411	4.1217	4.6372	4.3611	4.2613	3.8778	4.2256	4.3389	4.4271	4.6299	4.0341	4.6016	4.4665	4.5155	4.5468	4.7017	4.5204	4.5354	4.3897
pos_1229	2-Naphthylamine	metab_209	yes	up	-	C02227	pos	91-59-8	144.081	2.42747	M+H	C10H9N	57.2	0	HMDB0041802	-	-	-	-	-	Benzenoids	Naphthalenes	Not Available	-	1.2271	1.1541	1.0256	0.001019	0.01155	5.2878	5.4286	5.1421	5.4131	5.3083	5.3064	5.1593	5.2439	5.2611	5.306	5.3516	5.1898	5.0526	5.1935	5.2114	5.2746	5.169	5.2586	5.1904	5.0397
pos_2709	FAHFA(16:0/8-O-18:0)	metab_1678	yes	down	-	-	pos	2095569-12-1	556.529	5.84158	M+NH4	C34H66O4	0	85.9	LMFA07090003;HMDB0112118	-	-	-	-	-	Lipids and lipid-like molecules	Fatty Acyls	Fatty acids and conjugates	-	1.2238	1.1335	0.9796	0.0005512	0.007258	6.0718	6.0664	6.2604	6.2279	6.0751	5.8846	6.2243	6.0462	6.1331	6.1154	6.0891	6.1023	6.2501	6.2888	6.205	6.2235	6.2945	6.2461	6.2685	6.2302
pos_1611	Hexadecasphingosine	metab_557	yes	up	-	-	pos	-	254.247	5.73252	M+H-H2O	C16H33NO2	0	33.9	LMSP01040008;HMDB0242181	-	-	-	-	-	Organic nitrogen compounds	Organonitrogen compounds	Amines	-	1.2165	1.2247	1.0328	0.006131	0.03958	4.678	5.004	4.9657	4.8856	4.9385	4.7134	4.7638	4.6258	5.1235	4.961	4.8613	4.6374	4.6546	4.7207	4.5884	4.6856	4.7178	4.599	4.7489	4.7818
pos_686	Oxidized dithiothreitol	metab_3395	yes	down	-	C01119	pos	51621-02-4	170.03	0.428233	M+NH4	C4H8O2S2	0	30.5	PW_C040101;HMDB0059664	-	-	-	-	-	Organoheterocyclic compounds	Dithianes	Not Available	-	1.2104	1.1482	0.9598	0.03766	0.1267	4.2718	4.4781	4.4264	4.5384	4.1628	3.593	4.5443	4.3191	4.396	4.2496	4.5378	4.5955	4.5711	4.5986	4.6523	4.4578	4.5531	4.4305	4.5615	4.5574
neg_3030	L-Tryptophan	metab_5775	yes	up	-	C00078	neg	73-22-3	203.082	3.01987	M-H	C11H12N2O2	92.1	0	PW_C000741;HMDB0000929;MJDBOTE0000426	Peptides	Amino acids	map01100;map04978;map05143;map00260;map01240;map01210;map04974;map00380;map01230;map00970;map04726;map00400;map05230	Metabolism;Organismal Systems;Human Diseases;Metabolism;Metabolism;Metabolism;Organismal Systems;Metabolism;Metabolism;Genetic Information Processing;Organismal Systems;Metabolism;Human Diseases	Global and overview maps;Digestive system;Infectious disease: parasitic;Amino acid metabolism;Global and overview maps;Global and overview maps;Digestive system;Amino acid metabolism;Global and overview maps;Translation;Nervous system;Amino acid metabolism;Cancer: overview	Organoheterocyclic compounds	Indoles and derivatives	Indolyl carboxylic acids and derivatives	Metabolic pathways;Mineral absorption;African trypanosomiasis;Glycine, serine and threonine metabolism;Biosynthesis of cofactors;2-Oxocarboxylic acid metabolism;Protein digestion and absorption;Tryptophan metabolism;Biosynthesis of amino acids;Aminoacyl-tRNA biosynthesis;Serotonergic synapse;Phenylalanine, tyrosine and tryptophan biosynthesis;Central carbon metabolism in cancer	1.1995	1.0719	1.0252	0.001691	0.01595	5.6125	5.7509	5.4142	5.7471	5.5942	5.5448	5.4657	5.5134	5.5309	5.5675	5.6406	5.4436	5.3593	5.4796	5.515	5.5385	5.4537	5.507	5.48	5.2981
pos_2502	N-[2-(3,4-Dihydroxyphenyl)ethyl]icosa-5,8,11,14-tetraenamide	metab_1466	yes	down	-	-	pos	-	462.295	6.16975	M+Na	C28H41NO3	0	51.9	HMDB0243624	-	-	-	-	-	Benzenoids	Phenols	Benzenediols	-	1.1993	1.1203	0.9774	0.002139	0.01965	5.9964	5.8994	5.961	5.9286	5.8592	5.9134	5.927	5.8642	5.9714	5.9056	5.81	5.9798	6.1139	5.9236	6.0124	6.1554	6.2283	6.0817	6.0755	6.0937
[truncated: 47 more rows]
[truncated: 8 more columns]

## Sheet: DEMs (DLY_T vs MSZ_T，422)
ID	Metabolite	Metab ID	Significant	Regulate	level	KEGG Compound ID	Mode	CAS ID	M/Z	Retention time	Adducts	Formula	Fragmentation Score	Theoretical Fragmentation Score	Library ID	KEGG Compound First Category	KEGG Compound Second Category	KEGG Pathway ID	KEGG Pathway First Category	KEGG Pathway Second Category	HMDB Superclass	HMDB Class	HMDB Subclass	KEGG Pathway Description	VIP_pred_OPLS-DA	VIP_PLS-DA	FC(DLY_T/MSZ_T)	P_value	FDR	DLY_T1	DLY_T10	DLY_T11	DLY_T12	DLY_T2	DLY_T3	DLY_T4	DLY_T5	DLY_T6	DLY_T7	DLY_T8	DLY_T9	MS_T1	MS_T10	MS_T11	MS_T12	MS_T2	MS_T3	MS_T4	MS_T5
[truncated: 422 more rows]
[truncated: 8 more columns]

[truncated: 4 more sheets: DEMs (DLY_T vs SWT_T，341), DEMs (DLY_T vs SHB_T，286), 50 shared DEMs in Fig. 3, 73 shared DEMs in Fig. 4]
